# Supplementary material for: Functional Characterization of Calcineurin-Responsive Transcription Factors Fg01341 and Fg01350 in Fusarium graminearum
Source: Front Microbiol. 2020 Nov 26;11:597998. doi: 10.3389/fmicb.2020.597998 (PMC7726117; doi:10.3389/fmicb.2020.597998)
Supplement: Supplementary Table 2 — Genes differentially expressed in ΔFg01341 mutants. Gene fold-change values from the ΔFg01341 mutants were compared against wild-type, and genes were deemed differentially expressed if the fold-change was ≥ 2-fold. Gene names and descriptions listed were determined using the GO function. Log2FC, Log2 Fold change. [file Table_2.XLSX]

## Sheet: Sheet1
Table S2: Genes differentially expressed in ΔFg01341 mutants
Locus tag	ΔFg01341 log2FC	KOG_class_description	Description
FGSG_04938	1.18	Secondary metabolites biosynthesis, transport and catabolism	hypothetical protein FGSG_04938 [Fusarium graminearum PH-1]
FGSG_05466	1.28	RNA processing and modification	ribosome production factor 1 [Fusarium graminearum PH-1]
FGSG_12862	-1.49	Posttranslational modification, protein turnover, chaperones	hypothetical protein FGSG_12862 [Fusarium graminearum PH-1]
FGSG_10175	1.04	RNA processing and modification	hypothetical protein FGSG_10175 [Fusarium graminearum PH-1]
FGSG_05871	-1.05	--	hypothetical protein FGSG_05871 [Fusarium graminearum PH-1]
FGSG_03229	1.18	Inorganic ion transport and metabolism	hypothetical protein FGSG_03229 [Fusarium graminearum PH-1]
FGSG_02783	-1.08	--	sterol 24-C-methyltransferase [Fusarium graminearum PH-1]
FGSG_00579	-1.02	--	hypothetical protein FGSG_00579 [Fusarium graminearum PH-1]
FGSG_08228	1.17	--	unnamed protein product [Fusarium graminearum]
FGSG_05724	-1.59	--	hypothetical protein FGSG_05724 [Fusarium graminearum PH-1]
FGSG_09972	1.5	--	hypothetical protein FGSG_09972 [Fusarium graminearum PH-1]
FGSG_11443	-1.43	--	hypothetical protein FGSG_11443 [Fusarium graminearum PH-1]
FGSG_08580	-1.14	--	hypothetical protein FGSG_08580 [Fusarium graminearum PH-1]
FGSG_11234	-2.61	--	hypothetical protein FGSG_11234 [Fusarium graminearum PH-1]
FGSG_10062	1.18	--	hypothetical protein FG05_10062 [Fusarium graminearum]
FGSG_05686	1.13	Function unknown	hypothetical protein FGSG_05686 [Fusarium graminearum PH-1]
FGSG_07379	1.06	RNA processing and modification	periodic tryptophan protein 2 [Fusarium graminearum PH-1]
FGSG_11368	-2.62	--	hypothetical protein FGSG_11368 [Fusarium graminearum PH-1]
FGSG_09446	1.2	Function unknown	hypothetical protein FGSG_09446 [Fusarium graminearum PH-1]
FGSG_03276	1.2	--	hypothetical protein FGSG_03276 [Fusarium graminearum PH-1]
FGSG_00200	1.49	General function prediction only	hypothetical protein FG05_00200, partial [Fusarium graminearum]
FGSG_13195	-1.65	--	hypothetical protein FGSG_13195 [Fusarium graminearum PH-1]
FGSG_00033	1.39	--	hypothetical protein FGSG_00033 [Fusarium graminearum PH-1]
FGSG_04929	1.04	Function unknown	hypothetical protein FGSG_04929 [Fusarium graminearum PH-1]
FGSG_04512	1.12	Inorganic ion transport and metabolism	hypothetical protein FGSG_04512 [Fusarium graminearum PH-1]
FGSG_09532	-2	--	hypothetical protein FGSG_09532 [Fusarium graminearum PH-1]
FGSG_10060	1.15	Function unknown	hypothetical protein FGSG_10060 [Fusarium graminearum PH-1]
MSTRG.1474	1.13	--	hypothetical protein FVEG_14806 [Fusarium verticillioides 7600]
FGSG_05803	3.22	--	hypothetical protein FGSG_05803 [Fusarium graminearum PH-1]
FGSG_03261	-1.14	--	hypothetical protein FGSG_03261 [Fusarium graminearum PH-1]
FGSG_07552	-1.72	--	hypothetical protein FGSG_07552 [Fusarium graminearum PH-1]
MSTRG.4857	-1.28	--	unnamed protein product [Fusarium graminearum]
FGSG_07666	1.24	General function prediction only	hypothetical protein FGSG_07666 [Fusarium graminearum PH-1]
FGSG_05950	-1.54	Lipid transport and metabolism	hypothetical protein FGSG_05950 [Fusarium graminearum PH-1]
FGSG_03279	2.3	Signal transduction mechanisms	hypothetical protein FGSG_03279 [Fusarium graminearum PH-1]
FGSG_12123	-1.78	--	hypothetical protein FGSG_12123 [Fusarium graminearum PH-1]
FGSG_03609	1.3	--	hypothetical protein FGSG_03609 [Fusarium graminearum PH-1]
FGSG_03109	1.11	--	hypothetical protein FGSG_03109 [Fusarium graminearum PH-1]
FGSG_11129	-1.24	--	hypothetical protein FGSG_11129 [Fusarium graminearum PH-1]
FGSG_10960	-1.21	General function prediction only	hypothetical protein FGSG_10960 [Fusarium graminearum PH-1]
FGSG_01756	1.71	--	hypothetical protein FGSG_01756 [Fusarium graminearum PH-1]
FGSG_11912	-1.17	--	hypothetical protein FGSG_11912 [Fusarium graminearum PH-1]
FGSG_13897	1.51	Amino acid transport and metabolism	amino-acid permease inda1 [Fusarium graminearum PH-1]
FGSG_11973	1.11	Inorganic ion transport and metabolism	phosphate-repressible phosphate permease [Fusarium graminearum PH-1]
FGSG_06537	1.88	--	N amino acid transport system protein [Fusarium graminearum PH-1]
FGSG_11406	1.4	--	hypothetical protein FGSG_11406 [Fusarium graminearum PH-1]
FGSG_07209	-1.17	Amino acid transport and metabolism	hypothetical protein FGSG_07209 [Fusarium graminearum PH-1]
FGSG_09266	-1.45	Lipid transport and metabolism	hydroxymethylglutaryl-CoA synthase [Fusarium graminearum PH-1]
FGSG_13421	1.44	--	hypothetical protein FGSG_13421 [Fusarium graminearum PH-1]
FGSG_05678	-1.05	General function prediction only	hypothetical protein FGSG_05678 [Fusarium graminearum PH-1]
FGSG_09128	1.27	General function prediction only	hypothetical protein FGSG_09128 [Fusarium graminearum PH-1]
FGSG_07682	-1.03	Carbohydrate transport and metabolism	hypothetical protein FGSG_07682 [Fusarium graminearum PH-1]
FGSG_04874	-2.1	--	hypothetical protein FGSG_04874 [Fusarium graminearum PH-1]
FGSG_03296	1.62	--	hypothetical protein FGSG_03296 [Fusarium graminearum PH-1]
FGSG_03195	-1.98	--	hypothetical protein FGSG_03195 [Fusarium graminearum PH-1]
FGSG_13098	1.08	--	hypothetical protein FGSG_13098 [Fusarium graminearum PH-1]
FGSG_08091	1.33	--	hypothetical protein FGSG_08091 [Fusarium graminearum PH-1]
FGSG_02119	-1.19	--	hypothetical protein FGSG_02119 [Fusarium graminearum PH-1]
MSTRG.7212	-1.19	--	hypothetical protein FPSE_08472 [Fusarium pseudograminearum CS3096]
FGSG_05322	1.15	--	hypothetical protein FG05_05322 [Fusarium graminearum]
FGSG_00648	-1.12	--	hypothetical protein FGSG_00648 [Fusarium graminearum PH-1]
FGSG_03995	-1.09	--	hypothetical protein FGSG_03995 [Fusarium graminearum PH-1]
FGSG_03130	1.63	--	hypothetical protein FPSE_02093 [Fusarium pseudograminearum CS3096]
FGSG_00999	-1.15	--	hypothetical protein FGSG_00999 [Fusarium graminearum PH-1]
FGSG_06465	1.2	Lipid transport and metabolism	hypothetical protein FGSG_06465 [Fusarium graminearum PH-1]
FGSG_07026	1.03	--	hypothetical protein FGSG_07026 [Fusarium graminearum PH-1]
FGSG_10636	-1.07	--	hypothetical protein FGSG_10636 [Fusarium graminearum PH-1]
FGSG_12431	-2.17	--	hypothetical protein FGSG_12431 [Fusarium graminearum PH-1]
FGSG_07613	-3.45	--	hypothetical protein FGSG_07613 [Fusarium graminearum PH-1]
FGSG_12132	-1.41	Signal transduction mechanisms	hypothetical protein FG05_12132 [Fusarium graminearum]
FGSG_07685	2.1	Secondary metabolites biosynthesis, transport and catabolism	hypothetical protein FGSG_07685 [Fusarium graminearum PH-1]
FGSG_10352	-1.21	Posttranslational modification, protein turnover, chaperones	peptidyl-prolyl cis-trans isomerase D [Fusarium graminearum PH-1]
FGSG_09083	-1.6	--	unnamed protein product [Fusarium graminearum]
FGSG_08909	-1.35	Amino acid transport and metabolism	hypothetical protein FGSG_08909 [Fusarium graminearum PH-1]
FGSG_12162	1.05	--	hypothetical protein FGSG_12162 [Fusarium graminearum PH-1]
FGSG_01175	1.41	Translation, ribosomal structure and biogenesis	ribosome biogenesis protein RPF2 [Fusarium graminearum PH-1]
FGSG_11058	1.29	--	hypothetical protein FGSG_11058 [Fusarium graminearum PH-1]
MSTRG.12092	-1.25	Secondary metabolites biosynthesis, transport and catabolism	nonribosomal peptide synthetase [Fusarium graminearum]
FGSG_11274	1.66	--	hypothetical protein FGSG_11274 [Fusarium graminearum PH-1]
FGSG_09289	1.35	--	hypothetical protein FGSG_09289 [Fusarium graminearum PH-1]
MSTRG.6554	-1.01	--	unnamed protein product [Fusarium graminearum]
MSTRG.10995	-1.27	--	U88 [Brugia malayi]
FGSG_01520	1.62	Cell wall/membrane/envelope biogenesis	hypothetical protein FGSG_01520 [Fusarium graminearum PH-1]
FGSG_13256	1.36	--	hypothetical protein FGSG_13256 [Fusarium graminearum PH-1]
FGSG_03497	-1.22	General function prediction only	hypothetical protein FGSG_03497 [Fusarium graminearum PH-1]
FGSG_02974	-1.05	--	hypothetical protein FG05_02974 [Fusarium graminearum]
FGSG_08239	2.7	--	hypothetical protein FGSG_08239 [Fusarium graminearum PH-1]
FGSG_11565	1.39	--	unnamed protein product [Fusarium graminearum]
FGSG_03208	2.1	General function prediction only	hypothetical protein FGSG_03208 [Fusarium graminearum PH-1]
FGSG_11341	1.67	--	hypothetical protein FGSG_11341 [Fusarium graminearum PH-1]
FGSG_11228	2.35	General function prediction only	hypothetical protein FGSG_11228 [Fusarium graminearum PH-1]
FGSG_04229	1.61	Secondary metabolites biosynthesis, transport and catabolism	hypothetical protein FGSG_04229 [Fusarium graminearum PH-1]
FGSG_05912	-1.92	Lipid transport and metabolism	hypothetical protein FGSG_05912 [Fusarium graminearum PH-1]
FGSG_09236	1.15	--	hypothetical protein FGSG_09236 [Fusarium graminearum PH-1]
FGSG_10319	1	Intracellular trafficking, secretion, and vesicular transport	hypothetical protein FGSG_10319 [Fusarium graminearum PH-1]
FGSG_05924	-1	--	hypothetical protein FGSG_05924 [Fusarium graminearum PH-1]
FGSG_06752	-1.58	Energy production and conversion	succinate-semialdehyde dehydrogenase [Fusarium graminearum PH-1]
FGSG_02997	1.39	Defense mechanisms	hypothetical protein FGSG_02997 [Fusarium graminearum PH-1]
FGSG_08491	-1.02	Intracellular trafficking, secretion, and vesicular transport	hypothetical protein FGSG_08491 [Fusarium graminearum PH-1]
FGSG_01752	-1.38	--	hypothetical protein FGSG_01752 [Fusarium graminearum PH-1]
FGSG_01702	-1.53	Function unknown	hypothetical protein FGSG_01702 [Fusarium graminearum PH-1]
FGSG_01592	1.46	--	hypothetical protein FPSE_10987 [Fusarium pseudograminearum CS3096]
FGSG_02213	-1.29	--	hypothetical protein FGSG_02213 [Fusarium graminearum PH-1]
FGSG_10468	-1.24	--	hypothetical protein FG05_10468 [Fusarium graminearum]
FGSG_04000	-1.31	--	hypothetical protein FGSG_04000 [Fusarium graminearum PH-1]
FGSG_07904	-1.12	Carbohydrate transport and metabolism	hypothetical protein FGSG_07904 [Fusarium graminearum PH-1]
FGSG_00913	1.33	--	hypothetical protein FGSG_00913 [Fusarium graminearum PH-1]
FGSG_08407	1.28	General function prediction only	hypothetical protein FGSG_08407 [Fusarium graminearum PH-1]
FGSG_05906	-1.57	Lipid transport and metabolism	hypothetical protein FGSG_05906 [Fusarium graminearum PH-1]
MSTRG.4725	1.34	--	unnamed protein product [Fusarium graminearum]
FGSG_08118	-2.07	--	hypothetical protein FGSG_08118 [Fusarium graminearum PH-1]
MSTRG.4697	-1.26	--	unnamed protein product [Fusarium graminearum]
FGSG_07840	3.25	--	hypothetical protein FG05_07840 [Fusarium graminearum]
FGSG_10256	1.21	Nuclear structure	hypothetical protein FGSG_10256 [Fusarium graminearum PH-1]
MSTRG.4400	-1.88	--	PREDICTED: LOW QUALITY PROTEIN: protein SON [Struthio camelus australis]
MSTRG.1279	1.14	Energy production and conversion	hypothetical protein FGSG_01027 [Fusarium graminearum PH-1]
FGSG_13623	1.24	RNA processing and modification	hypothetical protein FGSG_13623 [Fusarium graminearum PH-1]
FGSG_07901	-1.19	--	hypothetical protein FGSG_07901 [Fusarium graminearum PH-1]
FGSG_01988	1.68	--	hypothetical protein FPSE_05743 [Fusarium pseudograminearum CS3096]
FGSG_01135	1.01	General function prediction only	TGF-beta-inducible nuclear protein 1 [Fusarium graminearum PH-1]
FGSG_06952	1.18	--	hypothetical protein FGSG_06952 [Fusarium graminearum PH-1]
FGSG_11008	1.22	General function prediction only	hypothetical protein FGSG_11008 [Fusarium graminearum PH-1]
FGSG_03758	1.28	--	unnamed protein product [Fusarium graminearum]
FGSG_04863	-3.86	Posttranslational modification, protein turnover, chaperones	hypothetical protein FGSG_04863 [Fusarium graminearum PH-1]
FGSG_02233	1.18	--	hypothetical protein FGSG_02233 [Fusarium graminearum PH-1]
FGSG_07255	1.42	Amino acid transport and metabolism	pyrroline-5-carboxylate reductase [Fusarium graminearum PH-1]
FGSG_07174	1.12	Amino acid transport and metabolism	NADP-specific glutamate dehydrogenase [Fusarium graminearum PH-1]
FGSG_05817	2.14	--	hypothetical protein FGSG_05817 [Fusarium graminearum PH-1]
FGSG_09354	1.13	Amino acid transport and metabolism	N amino acid transport system protein [Fusarium graminearum PH-1]
FGSG_03498	-1.33	--	hypothetical protein FGSG_03498 [Fusarium graminearum PH-1]
FGSG_11120	1.23	--	hypothetical protein FGSG_11120 [Fusarium graminearum PH-1]
FGSG_03597	1.47	--	hypothetical protein FGSG_03597 [Fusarium graminearum PH-1]
FGSG_03659	1.56	--	hypothetical protein FGSG_03659 [Fusarium graminearum PH-1]
FGSG_01875	1.04	General function prediction only	hypothetical protein FGSG_01875 [Fusarium graminearum PH-1]
FGSG_12056	1.19	--	hypothetical protein FGSG_12056 [Fusarium graminearum PH-1]
FGSG_10646	-1.81	--	hypothetical protein FG05_10646 [Fusarium graminearum]
MSTRG.13162	1.39	--	hypothetical protein FOXB_05532 [Fusarium oxysporum Fo5176]
FGSG_11559	-1.12	--	hypothetical protein FGSG_11559 [Fusarium graminearum PH-1]
FGSG_07587	2.16	General function prediction only	hypothetical protein FGSG_07587 [Fusarium graminearum PH-1]
FGSG_02647	1.21	--	hypothetical protein FGSG_02647 [Fusarium graminearum PH-1]
FGSG_10333	1.36	--	hypothetical protein FGSG_10333 [Fusarium graminearum PH-1]
FGSG_11553	-1.17	--	unnamed protein product [Fusarium graminearum]
FGSG_08856	1.17	--	hypothetical protein FGSG_08856 [Fusarium graminearum PH-1]
FGSG_08923	-4.68	--	hypothetical protein FGSG_08923 [Fusarium graminearum PH-1]
FGSG_02465	1.13	--	hypothetical protein FGSG_02465 [Fusarium graminearum PH-1]
FGSG_06547	-1.13	--	hypothetical protein FGSG_06547 [Fusarium graminearum PH-1]
MSTRG.1196	-1.05	--	unnamed protein product [Fusarium graminearum]
FGSG_11709	1.01	--	hypothetical protein FGSG_11709 [Fusarium graminearum PH-1]
FGSG_03182	2.05	Posttranslational modification, protein turnover, chaperones	hypothetical protein FGSG_03182 [Fusarium graminearum PH-1]
FGSG_02615	1.1	General function prediction only	hypothetical protein FGSG_02615 [Fusarium graminearum PH-1]
FGSG_08222	1.93	--	hypothetical protein FGSG_08222 [Fusarium graminearum PH-1]
FGSG_00046	1.92	Secondary metabolites biosynthesis, transport and catabolism	hypothetical protein FG05_00046 [Fusarium graminearum]
FGSG_01805	1.44	--	hypothetical protein FGSG_01805 [Fusarium graminearum PH-1]
FGSG_01572	1.01	Amino acid transport and metabolism	glutamate decarboxylase 1 [Fusarium graminearum PH-1]
FGSG_02871	-1.76	Posttranslational modification, protein turnover, chaperones	hypothetical protein FGSG_02871 [Fusarium graminearum PH-1]
FGSG_08765	1.4	Extracellular structures	hypothetical protein FGSG_08765 [Fusarium graminearum PH-1]
FGSG_02332	2.25	--	hypothetical protein FGSG_02332 [Fusarium graminearum PH-1]
FGSG_03143	-1.08	--	hypothetical protein FGSG_03143 [Fusarium graminearum PH-1]
FGSG_02486	-1.38	Nucleotide transport and metabolism	hypothetical protein FGSG_02486 [Fusarium graminearum PH-1]
FGSG_03751	-1.75	--	unnamed protein product [Fusarium graminearum]
FGSG_05040	1.28	--	hypothetical protein FGSG_05040 [Fusarium graminearum PH-1]
FGSG_02018	-1.89	Function unknown	hypothetical protein FGSG_02018 [Fusarium graminearum PH-1]
FGSG_09051	-1.27	--	hypothetical protein FGSG_09051 [Fusarium graminearum PH-1]
FGSG_10411	1.09	--	hypothetical protein FGSG_10411 [Fusarium graminearum PH-1]
FGSG_10621	1.01	--	hypothetical protein FGSG_10621 [Fusarium graminearum PH-1]
FGSG_03411	-4.24	--	hypothetical protein FGSG_03411 [Fusarium graminearum PH-1]
MSTRG.5874	1.19	--	hypothetical protein FGSG_12244 [Fusarium graminearum PH-1]
FGSG_13337	-1.19	--	hypothetical protein FGSG_13337 [Fusarium graminearum PH-1]
FGSG_04979	1.23	Function unknown	hypothetical protein FGSG_04979 [Fusarium graminearum PH-1]
FGSG_12150	-1.57	--	hypothetical protein FGSG_12150 [Fusarium graminearum PH-1]
FGSG_10386	-1.51	--	hypothetical protein FPSE_07398 [Fusarium pseudograminearum CS3096]
FGSG_02117	-2.1	--	hypothetical protein FGSG_02117 [Fusarium graminearum PH-1]
FGSG_10433	-1.45	--	hypothetical protein FGSG_10433 [Fusarium graminearum PH-1]
FGSG_00485	1.04	General function prediction only	hypothetical protein FGSG_00485 [Fusarium graminearum PH-1]
FGSG_07735	-4.5	--	hypothetical protein FGSG_07735 [Fusarium graminearum PH-1]
FGSG_03527	1.52	--	hypothetical protein FGSG_03527 [Fusarium graminearum PH-1]
FGSG_03073	-2.02	Amino acid transport and metabolism	unnamed protein product [Fusarium graminearum]
FGSG_01960	-1.48	--	hypothetical protein FGSG_01960 [Fusarium graminearum PH-1]
FGSG_03710	1.15	--	hypothetical protein FGSG_03710 [Fusarium graminearum PH-1]
FGSG_12401	1.12	--	hypothetical protein FGSG_12401 [Fusarium graminearum PH-1]
FGSG_11044	-1.14	Signal transduction mechanisms	hypothetical protein FGSG_11044 [Fusarium graminearum PH-1]
MSTRG.2283	1.28	--	unnamed protein product [Fusarium graminearum]
FGSG_07678	1.12	--	hypothetical protein FGSG_07678 [Fusarium graminearum PH-1]
FGSG_03957	1.35	General function prediction only	hypothetical protein FGSG_03957 [Fusarium graminearum PH-1]
FGSG_13804	-1.16	--	hypothetical protein FGSG_13804 [Fusarium graminearum PH-1]
FGSG_03218	1.61	--	hypothetical protein FG05_03218 [Fusarium graminearum]
FGSG_04801	1.13	--	hypothetical protein FGSG_04801 [Fusarium graminearum PH-1]
FGSG_12040	1.05	--	hypothetical protein FGSG_12040 [Fusarium graminearum PH-1]
MSTRG.10902	-1.13	Secondary metabolites biosynthesis, transport and catabolism	hypothetical protein FGSG_06619 [Fusarium graminearum PH-1]
FGSG_00315	1.06	--	hypothetical protein FGSG_00315 [Fusarium graminearum PH-1]
FGSG_00599	-1.43	--	hypothetical protein FGSG_00599 [Fusarium graminearum PH-1]
FGSG_07815	-4.43	--	hypothetical protein FGSG_07815 [Fusarium graminearum PH-1]
FGSG_03695	1.24	--	hypothetical protein FGSG_03695 [Fusarium graminearum PH-1]
FGSG_11971	-1.01	--	hypothetical protein FGSG_11971 [Fusarium graminearum PH-1]
FGSG_11358	-1.19	--	hypothetical protein FGSG_11358 [Fusarium graminearum PH-1]
FGSG_06165	1.19	General function prediction only	hypothetical protein FPSE_02518 [Fusarium pseudograminearum CS3096]
FGSG_13849	1.91	--	hypothetical protein FGSG_13849 [Fusarium graminearum PH-1]
FGSG_00299	1.03	Carbohydrate transport and metabolism	hypothetical protein FGSG_00299 [Fusarium graminearum PH-1]
FGSG_08120	-2.39	--	hypothetical protein FGSG_08120 [Fusarium graminearum PH-1]
FGSG_02288	-1.63	Replication, recombination and repair	hypothetical protein FGSG_02288 [Fusarium graminearum PH-1]
FGSG_11165	-1.08	--	hypothetical protein FGSG_11165 [Fusarium graminearum PH-1]
FGSG_04433	1.02	Posttranslational modification, protein turnover, chaperones	hypothetical protein FGSG_04433 [Fusarium graminearum PH-1]
FGSG_11021	-1.14	General function prediction only	hypothetical protein FGSG_11021 [Fusarium graminearum PH-1]
FGSG_07821	-1.26	--	hypothetical protein FGSG_07821 [Fusarium graminearum PH-1]
FGSG_13969	-1.21	General function prediction only	hypothetical protein FGSG_13969 [Fusarium graminearum PH-1]
FGSG_03074	-3.04	--	hypothetical protein FGSG_03074 [Fusarium graminearum PH-1]
FGSG_04471	1.62	--	hypothetical protein FGSG_04471 [Fusarium graminearum PH-1]
FGSG_06691	-1.11	--	hypothetical protein FGSG_06691 [Fusarium graminearum PH-1]
FGSG_03915	-1.07	Secondary metabolites biosynthesis, transport and catabolism	hypothetical protein FGSG_03915 [Fusarium graminearum PH-1]
FGSG_13955	-1.87	--	hypothetical protein FGSG_13955 [Fusarium graminearum PH-1]
FGSG_13963	1.21	Lipid transport and metabolism	hypothetical protein FGSG_13963 [Fusarium graminearum PH-1]
FGSG_00647	-1.12	--	unnamed protein product [Fusarium graminearum]
FGSG_07363	1.02	--	hypothetical protein FGSG_07363 [Fusarium graminearum PH-1]
FGSG_02824	1.58	--	hypothetical protein FGSG_02824 [Fusarium graminearum PH-1]
FGSG_11854	1.2	RNA processing and modification	hypothetical protein FG05_11854 [Fusarium graminearum]
FGSG_05714	-1.21	--	hypothetical protein FGSG_05714 [Fusarium graminearum PH-1]
FGSG_10620	1.69	--	hypothetical protein FGSG_10620 [Fusarium graminearum PH-1]
FGSG_11250	2.01	Amino acid transport and metabolism	hypothetical protein FG05_11250 [Fusarium graminearum]
FGSG_09353	1.02	--	hypothetical protein FGSG_09353 [Fusarium graminearum PH-1]
FGSG_07705	-3.8	--	unnamed protein product [Fusarium graminearum]
FGSG_00004	-1.63	--	hypothetical protein FGSG_00004 [Fusarium graminearum PH-1]
FGSG_12142	1.63	--	hypothetical protein FGSG_12142 [Fusarium graminearum PH-1]
FGSG_10460	-3.76	--	hypothetical protein FGSG_10460 [Fusarium graminearum PH-1]
FGSG_03960	1.76	--	hypothetical protein FGSG_03960 [Fusarium graminearum PH-1]
FGSG_06692	-1.39	--	hypothetical protein FGSG_06692 [Fusarium graminearum PH-1]
FGSG_09053	2.18	Amino acid transport and metabolism	hypothetical protein FG05_09053 [Fusarium graminearum]
FGSG_03500	1.23	--	hypothetical protein FGSG_03500 [Fusarium graminearum PH-1]
FGSG_05335	1.02	Amino acid transport and metabolism	hypothetical protein FGSG_05335 [Fusarium graminearum PH-1]
FGSG_02443	-2.6	--	hypothetical protein FGSG_02443 [Fusarium graminearum PH-1]
FGSG_10336	1.29	--	hypothetical protein FGSG_10336 [Fusarium graminearum PH-1]
MSTRG.9713	-1.16	--	unnamed protein product [Fusarium graminearum]
FGSG_13181	-2.7	--	hypothetical protein FGSG_13181 [Fusarium graminearum PH-1]
FGSG_00173	1.08	--	hypothetical protein FGSG_00173 [Fusarium graminearum PH-1]
FGSG_02347	-2.16	Amino acid transport and metabolism	hypothetical protein FG05_02347 [Fusarium graminearum]
FGSG_01185	1.21	General function prediction only	nuclear GTP-binding protein NUG1 [Fusarium graminearum PH-1]
FGSG_06341	1.14	--	hypothetical protein FGSG_06341 [Fusarium graminearum PH-1]
FGSG_04370	1.03	General function prediction only	hypothetical protein FGSG_04370 [Fusarium graminearum PH-1]
FGSG_05108	1.17	RNA processing and modification	hypothetical protein FGSG_05108 [Fusarium graminearum PH-1]
FGSG_12400	-1.11	--	hypothetical protein FGSG_12400 [Fusarium graminearum PH-1]
FGSG_04692	1.25	--	hypothetical protein FGSG_04692 [Fusarium graminearum PH-1]
FGSG_05742	-1.8	--	hypothetical protein FGSG_05742 [Fusarium graminearum PH-1]
FGSG_05802	1.09	Carbohydrate transport and metabolism	hypothetical protein FGSG_05802 [Fusarium graminearum PH-1]
FGSG_03341	1.23	--	hypothetical protein FGSG_03341 [Fusarium graminearum PH-1]
FGSG_09060	-1.18	General function prediction only	hypothetical protein FOXB_15389 [Fusarium oxysporum Fo5176]
FGSG_01496	-1.09	General function prediction only	hypothetical protein FGSG_01496 [Fusarium graminearum PH-1]
FGSG_09572	-1.23	Amino acid transport and metabolism	hypothetical protein FG05_09572 [Fusarium graminearum]
FGSG_12947	1.17	--	hypothetical protein FGSG_12947 [Fusarium graminearum PH-1]
FGSG_13982	-2.63	--	hypothetical protein FGSG_13982 [Fusarium graminearum PH-1]
FGSG_10263	-1.5	--	hypothetical protein FGSG_10263 [Fusarium graminearum PH-1]
FGSG_13491	-1.04	Posttranslational modification, protein turnover, chaperones	hypothetical protein FGSG_13491 [Fusarium graminearum PH-1]
FGSG_08108	-1.67	--	hypothetical protein FGSG_08108 [Fusarium graminearum PH-1]
FGSG_04795	-1.99	--	hypothetical protein FGSG_04795 [Fusarium graminearum PH-1]
FGSG_00449	1.16	Function unknown	hypothetical protein FG05_00449 [Fusarium graminearum]
FGSG_04661	1.16	--	hypothetical protein FGSG_04661 [Fusarium graminearum PH-1]
FGSG_03596	-1.21	--	hypothetical protein FGSG_03596 [Fusarium graminearum PH-1]
FGSG_05608	-1.23	--	pH-response regulator protein palC [Fusarium graminearum PH-1]
FGSG_02111	-1.9	Secondary metabolites biosynthesis, transport and catabolism	hypothetical protein FGSG_02111 [Fusarium graminearum PH-1]
MSTRG.10977	-1.32	--	hypothetical protein BN946_scf185007.g153 [Trametes cinnabarina]
FGSG_05659	1.02	Inorganic ion transport and metabolism	hypothetical protein FPSE_06254 [Fusarium pseudograminearum CS3096]
FGSG_10200	-1.17	Secondary metabolites biosynthesis, transport and catabolism	S-(hydroxymethyl)glutathione dehydrogenase [Fusarium graminearum PH-1]
FGSG_10350	1.06	--	hypothetical protein FGSG_10350 [Fusarium graminearum PH-1]
FGSG_11244	1.12	--	hypothetical protein FGSG_11244 [Fusarium graminearum PH-1]
FGSG_11249	-1.26	Function unknown	hypothetical protein FGSG_11249 [Fusarium graminearum PH-1]
FGSG_03688	1.95	--	hypothetical protein FGSG_03688 [Fusarium graminearum PH-1]
FGSG_13420	-1.52	--	unnamed protein product [Fusarium graminearum]
FGSG_04424	1.26	General function prediction only	hypothetical protein FGSG_04424 [Fusarium graminearum PH-1]
FGSG_03683	1.19	--	hypothetical protein FG05_03683 [Fusarium graminearum]
FGSG_02110	1.81	--	hypothetical protein FGSG_02110 [Fusarium graminearum PH-1]
FGSG_10675	-2.38	--	hypothetical protein FGSG_10675 [Fusarium graminearum PH-1]
FGSG_11089	-1.06	Lipid transport and metabolism	hypothetical protein FGSG_11089 [Fusarium graminearum PH-1]
FGSG_09321	-1.6	Lipid transport and metabolism	acetyl-CoA acetyltransferase IB [Fusarium graminearum PH-1]
FGSG_01790	-1.1	Lipid transport and metabolism	hypothetical protein FGSG_01790 [Fusarium graminearum PH-1]
FGSG_03519	-1.27	--	hypothetical protein FGSG_03519 [Fusarium graminearum PH-1]
MSTRG.3310	-1.15	--	hypothetical protein FGSG_02667 [Fusarium graminearum PH-1]
FGSG_02950	2.21	--	hypothetical protein FGSG_02950 [Fusarium graminearum PH-1]
FGSG_05167	-1.64	--	hypothetical protein FGSG_05167 [Fusarium graminearum PH-1]
FGSG_12177	1.09	--	unnamed protein product [Fusarium graminearum]
FGSG_11357	-1.19	Amino acid transport and metabolism	hypothetical protein FGSG_11357 [Fusarium graminearum PH-1]
MSTRG.13294	-3.59	--	unnamed protein product [Fusarium graminearum]
FGSG_10201	-1.17	Replication, recombination and repair	hypothetical protein FGSG_10201 [Fusarium graminearum PH-1]
MSTRG.7830	-1.02	--	hypothetical protein FPSE_12403 [Fusarium pseudograminearum CS3096]
MSTRG.10716	1.35	--	unnamed protein product [Fusarium graminearum]
FGSG_04798	-1.58	--	hypothetical protein FGSG_04798 [Fusarium graminearum PH-1]
FGSG_02897	-1.91	--	hypothetical protein FGSG_02897 [Fusarium graminearum PH-1]
FGSG_00121	-1.11	--	hypothetical protein FGSG_00121 [Fusarium graminearum PH-1]
FGSG_05791	-1.12	Posttranslational modification, protein turnover, chaperones	hypothetical protein FGSG_05791 [Fusarium graminearum PH-1]
FGSG_08227	1.28	--	unnamed protein product [Fusarium graminearum]
FGSG_03800	1.29	--	hypothetical protein FGSG_03800 [Fusarium graminearum PH-1]
FGSG_04078	-1.75	--	hypothetical protein FGSG_04078 [Fusarium graminearum PH-1]
FGSG_12591	1.68	--	hypothetical protein FGSG_12591 [Fusarium graminearum PH-1]
FGSG_11867	-1.34	--	hypothetical protein FGSG_11867 [Fusarium graminearum PH-1]
MSTRG.6945	-2.05	--	hypothetical protein FGSG_03557 [Fusarium graminearum PH-1]
FGSG_08198	1.14	--	hypothetical protein FGSG_08198 [Fusarium graminearum PH-1]
FGSG_04492	-1.68	--	hypothetical protein FGSG_04492 [Fusarium graminearum PH-1]
FGSG_07294	1.04	Function unknown	hypothetical protein FGSG_07294 [Fusarium graminearum PH-1]
FGSG_08014	1.54	General function prediction only	hypothetical protein FGSG_08014 [Fusarium graminearum PH-1]
FGSG_12302	1.23	RNA processing and modification	ATP-dependent RNA helicase DBP2 [Fusarium graminearum PH-1]
FGSG_02771	-1.17	Signal transduction mechanisms	hypothetical protein FGSG_02771 [Fusarium graminearum PH-1]
FGSG_11744	1.25	--	hypothetical protein FGSG_11744 [Fusarium graminearum PH-1]
FGSG_07663	1.09	--	hypothetical protein FGSG_07663 [Fusarium graminearum PH-1]
FGSG_08269	1.2	--	hypothetical protein FGSG_08269 [Fusarium graminearum PH-1]
FGSG_10358	1.26	Nucleotide transport and metabolism	GMP synthase [Fusarium graminearum PH-1]
FGSG_01000	-1.17	Secondary metabolites biosynthesis, transport and catabolism	cytochrome P450 51 [Fusarium graminearum PH-1]
FGSG_05070	1.36	Function unknown	hypothetical protein FGSG_05070 [Fusarium graminearum PH-1]
FGSG_07038	1.09	Translation, ribosomal structure and biogenesis	hypothetical protein FGSG_07038 [Fusarium graminearum PH-1]
FGSG_12347	-3.04	--	hypothetical protein FGSG_12347 [Fusarium graminearum PH-1]
FGSG_06546	-1.09	--	hypothetical protein FGSG_06546 [Fusarium graminearum PH-1]
FGSG_11409	1.71	General function prediction only	hypothetical protein FGSG_11409 [Fusarium graminearum PH-1]
MSTRG.4455	-1.3	--	unnamed protein product [Fusarium graminearum]
FGSG_08532	1.43	--	hypothetical protein FPSE_10184 [Fusarium pseudograminearum CS3096]
FGSG_05627	1.04	Transcription	DNA-directed RNA polymerase I polypeptide 2 [Fusarium graminearum PH-1]
FGSG_04092	-2.74	Secondary metabolites biosynthesis, transport and catabolism	cytochrome P450 51 [Fusarium graminearum PH-1]
FGSG_13528	-1.75	--	hypothetical protein FGSG_13528 [Fusarium graminearum PH-1]
FGSG_09344	1.39	Amino acid transport and metabolism	hypothetical protein FGSG_09344 [Fusarium graminearum PH-1]
FGSG_05333	-1.14	--	hypothetical protein FGSG_05333 [Fusarium graminearum PH-1]
FGSG_03304	1.58	--	hypothetical protein FGSG_03304 [Fusarium graminearum PH-1]
FGSG_11675	1.93	--	hypothetical protein FGSG_11675 [Fusarium graminearum PH-1]
FGSG_13504	-1.3	--	hypothetical protein FGSG_13504 [Fusarium graminearum PH-1]
FGSG_04060	1.16	--	hypothetical protein FGSG_04060 [Fusarium graminearum PH-1]
FGSG_10994	-2.23	Cell wall/membrane/envelope biogenesis	hypothetical protein FGSG_10994 [Fusarium graminearum PH-1]
FGSG_03319	-3.07	--	hypothetical protein FPSE_10435 [Fusarium pseudograminearum CS3096]
FGSG_03107	1.33	Amino acid transport and metabolism	hypothetical protein FGSG_03107 [Fusarium graminearum PH-1]
FGSG_07386	-1.21	--	hypothetical protein FGSG_07386 [Fusarium graminearum PH-1]
FGSG_12657	-1.57	--	hypothetical protein FG05_12657 [Fusarium graminearum]
FGSG_11690	1.05	--	hypothetical protein FGSG_11690 [Fusarium graminearum PH-1]
FGSG_06179	-1.5	General function prediction only	hypothetical protein FPSE_02534 [Fusarium pseudograminearum CS3096]
FGSG_11701	1.22	--	hypothetical protein FGSG_11701 [Fusarium graminearum PH-1]
FGSG_04305	1.44	--	hypothetical protein FGSG_04305 [Fusarium graminearum PH-1]
FGSG_04873	-1.01	--	hypothetical protein FGSG_04873 [Fusarium graminearum PH-1]
FGSG_07810	1.5	--	hypothetical protein FGSG_07810 [Fusarium graminearum PH-1]
FGSG_11019	-1.01	--	hypothetical protein FGSG_11019 [Fusarium graminearum PH-1]
FGSG_11327	1.77	--	hypothetical protein FGSG_11327 [Fusarium graminearum PH-1]
FGSG_07704	-1.13	--	hypothetical protein FGSG_07704 [Fusarium graminearum PH-1]
MSTRG.6128	1.17	--	unnamed protein product [Fusarium graminearum]
FGSG_02641	1.64	General function prediction only	putative sugar transporter [Fusarium verticillioides]
FGSG_00197	1.66	Carbohydrate transport and metabolism	hypothetical protein FGSG_00197 [Fusarium graminearum PH-1]
FGSG_09142	-1.19	General function prediction only	hypothetical protein FGSG_09142 [Fusarium graminearum PH-1]
FGSG_08986	-1.01	--	hypothetical protein FGSG_08986 [Fusarium graminearum PH-1]
FGSG_07988	1.11	--	hypothetical protein FGSG_07988 [Fusarium graminearum PH-1]
FGSG_08094	2.16	--	hypothetical protein FGSG_08094 [Fusarium graminearum PH-1]
MSTRG.8484	1.41	--	hypothetical protein FVEG_15435 [Fusarium verticillioides 7600]
FGSG_07659	1.09	Lipid transport and metabolism	hypothetical protein FGSG_07659 [Fusarium graminearum PH-1]
FGSG_07292	1.02	Translation, ribosomal structure and biogenesis	hypothetical protein FPSE_01085 [Fusarium pseudograminearum CS3096]
FGSG_04894	2.03	--	hypothetical protein FGSG_04894 [Fusarium graminearum PH-1]
FGSG_10579	1.17	General function prediction only	hypothetical protein FGSG_10579 [Fusarium graminearum PH-1]
FGSG_12388	1.37	--	hypothetical protein FGSG_12388 [Fusarium graminearum PH-1]
FGSG_05940	-2.8	Posttranslational modification, protein turnover, chaperones	hypothetical protein FGSG_05940 [Fusarium graminearum PH-1]
MSTRG.10503	1.17	Signal transduction mechanisms	hypothetical protein PLICRDRAFT_47367 [Plicaturopsis crispa FD-325 SS-3]
FGSG_11352	-1.25	General function prediction only	hypothetical protein FGSG_11352 [Fusarium graminearum PH-1]
FGSG_13814	-1.52	--	hypothetical protein FGSG_13814 [Fusarium graminearum PH-1]
FGSG_10304	1.01	RNA processing and modification	hypothetical protein FGSG_10304 [Fusarium graminearum PH-1]
FGSG_06439	1.75	--	hypothetical protein FGSG_06439 [Fusarium graminearum PH-1]
FGSG_02820	-1.55	Inorganic ion transport and metabolism	hypothetical protein FGSG_02820 [Fusarium graminearum PH-1]
MSTRG.12682	-1.39	--	hypothetical protein FG05_30136 [Fusarium graminearum]
FGSG_06456	-2.01	--	unnamed protein product [Fusarium graminearum]
FGSG_12519	-2.4	Amino acid transport and metabolism	hypothetical protein FGSG_12519 [Fusarium graminearum PH-1]
FGSG_04392	1.22	General function prediction only	hypothetical protein FGSG_04392 [Fusarium graminearum PH-1]
FGSG_05292	1.3	--	hypothetical protein FGSG_05292 [Fusarium graminearum PH-1]
FGSG_11517	1.17	--	hypothetical protein FGSG_11517 [Fusarium graminearum PH-1]
FGSG_02035	-1.26	Cell wall/membrane/envelope biogenesis	hypothetical protein FGSG_02035 [Fusarium graminearum PH-1]
FGSG_00123	-1.18	--	hypothetical protein FGSG_00123 [Fusarium graminearum PH-1]
FGSG_00453	-2.09	--	hypothetical protein FGSG_00453 [Fusarium graminearum PH-1]
FGSG_04526	-1.72	General function prediction only	hypothetical protein FGSG_04526 [Fusarium graminearum PH-1]
FGSG_03825	-1.64	--	hypothetical protein FGSG_03825 [Fusarium graminearum PH-1]
FGSG_07977	-1.19	Secondary metabolites biosynthesis, transport and catabolism	hypothetical protein FGSG_07977 [Fusarium graminearum PH-1]
FGSG_08995	1.29	--	hypothetical protein FGSG_08995 [Fusarium graminearum PH-1]
FGSG_03931	-1.04	Carbohydrate transport and metabolism	hypothetical protein FGSG_03931 [Fusarium graminearum PH-1]
MSTRG.12870	1.78	--	hypothetical protein FG05_30480 [Fusarium graminearum]
FGSG_07195	1.1	Function unknown	hypothetical protein FPSE_03187 [Fusarium pseudograminearum CS3096]
FGSG_11235	-2.64	--	hypothetical protein FGSG_11235 [Fusarium graminearum PH-1]
FGSG_13787	1.15	--	hypothetical protein FGSG_13787 [Fusarium graminearum PH-1]
FGSG_02558	-1.33	--	hypothetical protein FGSG_02558 [Fusarium graminearum PH-1]
FGSG_03903	1.26	--	hypothetical protein FGSG_03903 [Fusarium graminearum PH-1]
FGSG_01457	1.08	--	hypothetical protein FGSG_01457 [Fusarium graminearum PH-1]
FGSG_03899	-5.28	--	hypothetical protein FGSG_03899 [Fusarium graminearum PH-1]
FGSG_06325	-1	--	hypothetical protein FGSG_06325 [Fusarium graminearum PH-1]
FGSG_12399	-1.11	--	hypothetical protein FGSG_12399 [Fusarium graminearum PH-1]
FGSG_06791	1.49	--	hypothetical protein FGSG_06791 [Fusarium graminearum PH-1]
FGSG_04470	1.08	Transcription	hypothetical protein FGSG_04470 [Fusarium graminearum PH-1]
FGSG_01448	1.33	Energy production and conversion	hypothetical protein FGSG_01448 [Fusarium graminearum PH-1]
FGSG_04331	-1.03	--	hypothetical protein FG05_04331 [Fusarium graminearum]
FGSG_00695	1.32	RNA processing and modification	hypothetical protein FGSG_00695 [Fusarium graminearum PH-1]
FGSG_13546	1.2	--	hypothetical protein FGSG_13546 [Fusarium graminearum PH-1]
MSTRG.5810	1.3	--	unnamed protein product [Fusarium graminearum]
FGSG_02917	1.37	General function prediction only	hypothetical protein FGSG_02917 [Fusarium graminearum PH-1]
FGSG_07619	-2.37	--	hypothetical protein FGSG_07619 [Fusarium graminearum PH-1]
FGSG_03986	-1.5	--	hypothetical protein FGSG_03986 [Fusarium graminearum PH-1]
FGSG_00054	2.28	Secondary metabolites biosynthesis, transport and catabolism	hypothetical protein FGSG_00054 [Fusarium graminearum PH-1]
FGSG_12430	-2.17	--	hypothetical protein FGSG_12430 [Fusarium graminearum PH-1]
FGSG_00060	1.51	--	TOX1 [Fusarium pseudograminearum CS3096]
FGSG_00292	1.21	Translation, ribosomal structure and biogenesis	hypothetical protein FGSG_00292 [Fusarium graminearum PH-1]
FGSG_09766	1.07	RNA processing and modification	ATP-dependent RNA helicase DBP10 [Fusarium graminearum PH-1]
FGSG_07658	1.28	--	hypothetical protein FGSG_07658 [Fusarium graminearum PH-1]
FGSG_02025	1.16	General function prediction only	hypothetical protein FPSE_05116 [Fusarium pseudograminearum CS3096]
FGSG_02398	1.08	--	hypothetical protein FGSG_02398 [Fusarium graminearum PH-1]
FGSG_06031	1.01	Coenzyme transport and metabolism	hypothetical protein FGSG_06031 [Fusarium graminearum PH-1]
FGSG_01459	-1.04	Cytoskeleton	hypothetical protein FGSG_01459 [Fusarium graminearum PH-1]
FGSG_03311	1.95	--	hypothetical protein FGSG_03311 [Fusarium graminearum PH-1]
FGSG_03895	1.21	--	hypothetical protein FG05_03895 [Fusarium graminearum]
FGSG_09079	1.07	--	unnamed protein product [Fusarium graminearum]
FGSG_10558	-1.33	--	hypothetical protein FGSG_10558 [Fusarium graminearum PH-1]
FGSG_02367	1.36	--	hypothetical protein FGSG_02367 [Fusarium graminearum PH-1]
FGSG_03066	-1.29	Lipid transport and metabolism	hypothetical protein FGSG_03066 [Fusarium graminearum PH-1]
FGSG_03736	1.6	--	unnamed protein product [Fusarium graminearum]
FGSG_05362	1.02	--	hypothetical protein FGSG_05362 [Fusarium graminearum PH-1]
FGSG_02181	-1.6	--	hypothetical protein FGSG_02181 [Fusarium graminearum PH-1]
FGSG_04566	1.36	--	hypothetical protein FGSG_04566 [Fusarium graminearum PH-1]
FGSG_10338	1.74	General function prediction only	hypothetical protein FG05_10338 [Fusarium graminearum]
FGSG_01918	-2.49	RNA processing and modification	hypothetical protein FGSG_01918 [Fusarium graminearum PH-1]
FGSG_08346	1.23	--	hypothetical protein FGSG_08346 [Fusarium graminearum PH-1]
FGSG_02866	1.23	--	hypothetical protein FGSG_02866 [Fusarium graminearum PH-1]
FGSG_07550	1.86	General function prediction only	hypothetical protein FGSG_07550 [Fusarium graminearum PH-1]
FGSG_03711	3.15	General function prediction only	quinate permease [Fusarium graminearum PH-1]
FGSG_04159	1.63	--	hypothetical protein FGSG_04159 [Fusarium graminearum PH-1]
FGSG_08861	-1.74	--	hypothetical protein FGSG_08861 [Fusarium graminearum PH-1]
FGSG_07973	1.41	--	hypothetical protein FGSG_07973 [Fusarium graminearum PH-1]
FGSG_02315	2.01	Secondary metabolites biosynthesis, transport and catabolism	hypothetical protein FGSG_02315 [Fusarium graminearum PH-1]
MSTRG.3705	1.06	--	hypothetical protein FPSE_03910 [Fusarium pseudograminearum CS3096]
FGSG_12809	-1.38	Posttranslational modification, protein turnover, chaperones	hypothetical protein FG05_12809 [Fusarium graminearum]
FGSG_10497	-1.02	--	hypothetical protein FGSG_10497 [Fusarium graminearum PH-1]
FGSG_11398	1.52	Secondary metabolites biosynthesis, transport and catabolism	hypothetical protein FGSG_11398 [Fusarium graminearum PH-1]
FGSG_03372	1.19	--	hypothetical protein FGSG_03372 [Fusarium graminearum PH-1]
FGSG_03620	-1.89	--	hypothetical protein FGSG_03620 [Fusarium graminearum PH-1]
FGSG_03906	1.03	Carbohydrate transport and metabolism	hypothetical protein FGSG_03906 [Fusarium graminearum PH-1]
FGSG_00061	2.05	--	hypothetical protein FGSG_00061 [Fusarium graminearum PH-1]
FGSG_05947	3.7	--	hypothetical protein FGSG_05947 [Fusarium graminearum PH-1]
FGSG_09210	-2.14	--	hypothetical protein FGSG_09210 [Fusarium graminearum PH-1]
FGSG_05913	-2.52	--	hypothetical protein FGSG_05913 [Fusarium graminearum PH-1]
MSTRG.13477	-2.97	--	unnamed protein product [Fusarium graminearum]
FGSG_10592	-8.05	--	hypothetical protein FGSG_10592 [Fusarium graminearum PH-1]
FGSG_08073	-1.61	--	hypothetical protein FGSG_08073 [Fusarium graminearum PH-1]
FGSG_07808	1.12	--	hypothetical protein FGSG_07808 [Fusarium graminearum PH-1]
FGSG_04551	-3.64	--	hypothetical protein FGSG_04551 [Fusarium graminearum PH-1]
FGSG_05974	1.58	Cell wall/membrane/envelope biogenesis	hypothetical protein FGSG_05974 [Fusarium graminearum PH-1]
FGSG_09843	1.16	Signal transduction mechanisms	hypothetical protein FGSG_09843 [Fusarium graminearum PH-1]
FGSG_01130	1.17	--	hypothetical protein FGSG_01130 [Fusarium graminearum PH-1]
FGSG_02945	2.61	Carbohydrate transport and metabolism	hypothetical protein FGSG_02945 [Fusarium graminearum PH-1]
FGSG_11342	1.81	--	hypothetical protein FGSG_11342 [Fusarium graminearum PH-1]
FGSG_03067	-1.05	Secondary metabolites biosynthesis, transport and catabolism	unnamed protein product [Fusarium graminearum]
FGSG_09706	-1.37	--	hypothetical protein FGSG_09706 [Fusarium graminearum PH-1]
FGSG_13703	1.39	--	hypothetical protein FGSG_13703 [Fusarium graminearum PH-1]
MSTRG.3199	-1.19	--	unnamed protein product [Fusarium graminearum]
FGSG_03204	1.99	General function prediction only	hypothetical protein FGSG_03204 [Fusarium graminearum PH-1]
FGSG_03065	-1.29	--	phytoene dehydrogenase [Fusarium graminearum PH-1]
FGSG_08598	1.1	Function unknown	hypothetical protein FGSG_08598 [Fusarium graminearum PH-1]
FGSG_09070	-1.35	--	hypothetical protein FGSG_09070 [Fusarium graminearum PH-1]
FGSG_03914	1.47	--	hypothetical protein FGSG_03914 [Fusarium graminearum PH-1]
FGSG_04505	-1.16	General function prediction only	hypothetical protein FGSG_04505 [Fusarium graminearum PH-1]
FGSG_10472	-1.83	--	hypothetical protein FGSG_10472 [Fusarium graminearum PH-1]
FGSG_10081	2.41	--	hypothetical protein FGSG_10081 [Fusarium graminearum PH-1]
FGSG_02319	-1.64	--	hypothetical protein FGSG_02319 [Fusarium graminearum PH-1]
FGSG_02691	1.29	--	hypothetical protein FGSG_02691 [Fusarium graminearum PH-1]
FGSG_12341	1.16	Amino acid transport and metabolism	hypothetical protein FGSG_12341 [Fusarium graminearum PH-1]
FGSG_07908	1.94	General function prediction only	hypothetical protein FGSG_07908 [Fusarium graminearum PH-1]
FGSG_12402	1.06	General function prediction only	hypothetical protein FGSG_12402 [Fusarium graminearum PH-1]
MSTRG.13810	1.5	--	ORF1931 (mitochondrion) [Fusarium graminearum]
FGSG_00330	-1.35	Lipid transport and metabolism	acetyl-coenzyme A synthetase [Fusarium graminearum PH-1]
FGSG_09973	1.77	--	hypothetical protein FGSG_09973 [Fusarium graminearum PH-1]
FGSG_08272	-1.42	--	unnamed protein product [Fusarium graminearum]
FGSG_08092	1.76	--	hypothetical protein FGSG_08092 [Fusarium graminearum PH-1]
FGSG_01032	1.18	Energy production and conversion	amino acid transporter arg-13 [Fusarium graminearum PH-1]
FGSG_10974	1.25	--	hypothetical protein FGSG_10974 [Fusarium graminearum PH-1]
FGSG_02402	1.24	--	hypothetical protein FG05_02402 [Fusarium graminearum]
FGSG_06087	1.35	Extracellular structures	hypothetical protein FGSG_06087 [Fusarium graminearum PH-1]
FGSG_04866	2.09	--	hypothetical protein FGSG_04866 [Fusarium graminearum PH-1]
FGSG_07660	1.68	--	hypothetical protein FGSG_07660 [Fusarium graminearum PH-1]
FGSG_03851	-1.22	Intracellular trafficking, secretion, and vesicular transport	hypothetical protein FG05_03851 [Fusarium graminearum]
FGSG_11603	1.06	Translation, ribosomal structure and biogenesis	hypothetical protein FGSG_11603 [Fusarium graminearum PH-1]
FGSG_01011	-1.37	--	hypothetical protein FGSG_01011 [Fusarium graminearum PH-1]
FGSG_04553	-1	--	hypothetical protein FGSG_04553 [Fusarium graminearum PH-1]
FGSG_11295	1.25	Lipid transport and metabolism	hypothetical protein FGSG_11295 [Fusarium graminearum PH-1]
FGSG_06540	1.5	--	hypothetical protein FGSG_06540 [Fusarium graminearum PH-1]
FGSG_04635	-1.48	--	hypothetical protein FGSG_04635 [Fusarium graminearum PH-1]
FGSG_05550	1.17	Transcription	hypothetical protein FGSG_05550 [Fusarium graminearum PH-1]
FGSG_02636	1.13	Cell cycle control, cell division, chromosome partitioning	hypothetical protein FGSG_02636 [Fusarium graminearum PH-1]
FGSG_06676	-1.35	--	hypothetical protein FGSG_06676 [Fusarium graminearum PH-1]
FGSG_02037	-1	--	hypothetical protein FGSG_02037 [Fusarium graminearum PH-1]
FGSG_06188	1.05	--	hypothetical protein FGSG_06188 [Fusarium graminearum PH-1]
FGSG_07187	1.1	General function prediction only	unnamed protein product [Fusarium graminearum]
FGSG_10896	1.04	RNA processing and modification	ATP-dependent rRNA helicase SPB4 [Fusarium graminearum PH-1]
FGSG_09345	1.25	--	hypothetical protein FGSG_09345 [Fusarium graminearum PH-1]
FGSG_06802	1.01	RNA processing and modification	hypothetical protein FGSG_06802 [Fusarium graminearum PH-1]
FGSG_04871	-1.6	--	hypothetical protein FGSG_04871 [Fusarium graminearum PH-1]
FGSG_11552	1.22	Carbohydrate transport and metabolism	hypothetical protein FGSG_11552 [Fusarium graminearum PH-1]
FGSG_08848	-3.06	--	hypothetical protein FGSG_08848 [Fusarium graminearum PH-1]
FGSG_05020	-1.21	--	hypothetical protein FGSG_05020 [Fusarium graminearum PH-1]
FGSG_01870	1.05	RNA processing and modification	hypothetical protein FGSG_01870 [Fusarium graminearum PH-1]
FGSG_13766	1.43	--	hypothetical protein FGSG_13766 [Fusarium graminearum PH-1]
FGSG_09608	-1.35	--	hypothetical protein FGSG_09608 [Fusarium graminearum PH-1]
FGSG_03355	1.47	--	hypothetical protein FGSG_03355 [Fusarium graminearum PH-1]
MSTRG.13809	1.43	--	hypothetical protein (mitochondrion) [Fusarium graminearum]
FGSG_04051	1.3	--	hypothetical protein FGSG_04051 [Fusarium graminearum PH-1]
FGSG_06618	-2.29	Cytoskeleton	hypothetical protein FGSG_06618 [Fusarium graminearum PH-1]
FGSG_09968	-1.21	--	hypothetical protein FGSG_09968 [Fusarium graminearum PH-1]
FGSG_09036	1.07	RNA processing and modification	hypothetical protein FGSG_09036 [Fusarium graminearum PH-1]
FGSG_03923	1.07	--	hypothetical protein FG05_03923 [Fusarium graminearum]
FGSG_04039	1.09	RNA processing and modification	hypothetical protein FGSG_04039 [Fusarium graminearum PH-1]
FGSG_08630	-1.18	--	hypothetical protein FGSG_08630 [Fusarium graminearum PH-1]
FGSG_07490	2.41	--	hypothetical protein FGSG_07490 [Fusarium graminearum PH-1]
FGSG_06467	1.7	--	hypothetical protein FGSG_06467 [Fusarium graminearum PH-1]
FGSG_07616	1.05	General function prediction only	hypothetical protein FGSG_07616 [Fusarium graminearum PH-1]
FGSG_09179	-1.01	--	hypothetical protein FGSG_09179 [Fusarium graminearum PH-1]
FGSG_07843	-1.93	--	hypothetical protein FGSG_07843 [Fusarium graminearum PH-1]
FGSG_02816	-1.79	--	hypothetical protein FGSG_02816 [Fusarium graminearum PH-1]
FGSG_10563	1.07	Carbohydrate transport and metabolism	hypothetical protein FGSG_10563 [Fusarium graminearum PH-1]
FGSG_02478	1.15	General function prediction only	hypothetical protein FGSG_02478 [Fusarium graminearum PH-1]
FGSG_01040	-1.07	--	hypothetical protein FGSG_01040 [Fusarium graminearum PH-1]
FGSG_10450	2.14	--	hypothetical protein FGSG_10450 [Fusarium graminearum PH-1]
MSTRG.2697	-1.2	--	hypothetical protein FGSG_02115 [Fusarium graminearum PH-1]
FGSG_03679	1.36	--	hypothetical protein FGSG_03679 [Fusarium graminearum PH-1]
FGSG_03778	1.65	--	hypothetical protein FGSG_03778 [Fusarium graminearum PH-1]
FGSG_05244	1.05	Function unknown	hypothetical protein FGSG_05244 [Fusarium graminearum PH-1]
MSTRG.12413	-1.25	--	hypothetical protein FGSG_07822 [Fusarium graminearum PH-1]
FGSG_00105	-2.3	--	hypothetical protein FGSG_00105 [Fusarium graminearum PH-1]
FGSG_03238	1.58	General function prediction only	hypothetical protein FGSG_03238 [Fusarium graminearum PH-1]
FGSG_11564	-1.62	--	hypothetical protein FGSG_11564 [Fusarium graminearum PH-1]
FGSG_02152	1.57	--	hypothetical protein FG05_02152 [Fusarium graminearum]
FGSG_12194	-1.69	General function prediction only	GTP-binding protein 1 [Fusarium graminearum PH-1]
FGSG_06462	-2.38	Lipid transport and metabolism	hypothetical protein FGSG_06462 [Fusarium graminearum PH-1]
FGSG_05768	-1.06	--	hypothetical protein FGSG_05768 [Fusarium graminearum PH-1]
FGSG_10622	3.3	--	hypothetical protein FGSG_10622 [Fusarium graminearum PH-1]
FGSG_08177	1.35	General function prediction only	hypothetical protein FG05_08177 [Fusarium graminearum]
FGSG_03972	2.27	--	hypothetical protein FGSG_03972 [Fusarium graminearum PH-1]
FGSG_13529	-1.75	--	hypothetical protein FGSG_13529 [Fusarium graminearum PH-1]
FGSG_04404	1.14	RNA processing and modification	hypothetical protein FGSG_04404 [Fusarium graminearum PH-1]
FGSG_06470	-1.46	--	hypothetical protein FGSG_06470 [Fusarium graminearum PH-1]
FGSG_03616	-1.55	--	hypothetical protein FGSG_03616 [Fusarium graminearum PH-1]
FGSG_01764	1.14	--	hypothetical protein FGSG_01764 [Fusarium graminearum PH-1]
FGSG_00005	-1.38	--	hypothetical protein FGSG_00005 [Fusarium graminearum PH-1]
FGSG_04643	-1.17	--	hypothetical protein FGSG_04643 [Fusarium graminearum PH-1]
FGSG_09044	-1.18	--	hypothetical protein FGSG_09044 [Fusarium graminearum PH-1]
FGSG_03854	1.43	--	hypothetical protein FGSG_03854 [Fusarium graminearum PH-1]
FGSG_03888	1.39	Amino acid transport and metabolism	hypothetical protein FGSG_03888 [Fusarium graminearum PH-1]
FGSG_02134	2.2	--	hypothetical protein FGSG_02134 [Fusarium graminearum PH-1]
FGSG_03277	1.2	--	hypothetical protein FGSG_03277 [Fusarium graminearum PH-1]
FGSG_03034	1.31	General function prediction only	hypothetical protein FPSE_02195 [Fusarium pseudograminearum CS3096]
FGSG_10932	-1.8	Transcription	hypothetical protein FGSG_10932 [Fusarium graminearum PH-1]
FGSG_01357	1.04	RNA processing and modification	hypothetical protein FGSG_01357 [Fusarium graminearum PH-1]
FGSG_04188	1.14	General function prediction only	hypothetical protein FGSG_04188 [Fusarium graminearum PH-1]
FGSG_10923	-1.17	--	hypothetical protein FGSG_10923 [Fusarium graminearum PH-1]
FGSG_13199	1.31	--	hypothetical protein FGSG_13199 [Fusarium graminearum PH-1]
FGSG_02390	1.28	--	hypothetical protein FGSG_02390 [Fusarium graminearum PH-1]
FGSG_06705	1.43	RNA processing and modification	hypothetical protein FPSE_01539 [Fusarium pseudograminearum CS3096]
FGSG_12350	-1.24	--	hypothetical protein FGSG_12350 [Fusarium graminearum PH-1]
FGSG_13968	1.33	--	hypothetical protein FGSG_13968, partial [Fusarium graminearum PH-1]
MSTRG.5590	-1.33	--	hypothetical protein FG05_08113 [Fusarium graminearum]
FGSG_03368	-6.12	--	hypothetical protein FGSG_03368 [Fusarium graminearum PH-1]
FGSG_02201	1.63	--	hypothetical protein FGSG_02201 [Fusarium graminearum PH-1]
FGSG_10521	1.17	Secondary metabolites biosynthesis, transport and catabolism	hypothetical protein FGSG_10521 [Fusarium graminearum PH-1]
FGSG_04755	1.89	--	hypothetical protein FG05_04755 [Fusarium graminearum]
FGSG_05716	-1.38	--	unnamed protein product [Fusarium graminearum]
FGSG_00028	1.75	--	hypothetical protein FGSG_00028 [Fusarium graminearum PH-1]
FGSG_07825	-1.29	--	hypothetical protein FGSG_07825 [Fusarium graminearum PH-1]
FGSG_04548	-1.48	--	hypothetical protein FGSG_04548 [Fusarium graminearum PH-1]
FGSG_05692	1.13	--	hypothetical protein FGSG_05692 [Fusarium graminearum PH-1]
FGSG_10776	-1.78	--	glutathione-dependent formaldehyde-activating enzyme [Fusarium graminearum PH-1]
FGSG_04353	-1.01	--	hypothetical protein FGSG_04353 [Fusarium graminearum PH-1]
FGSG_13275	1.02	--	hypothetical protein FGSG_13275 [Fusarium graminearum PH-1]
FGSG_01755	1.14	--	hypothetical protein FGSG_01755 [Fusarium graminearum PH-1]
FGSG_04870	-1.23	--	hypothetical protein FGSG_04870 [Fusarium graminearum PH-1]
FGSG_09135	-1	Function unknown	unnamed protein product [Fusarium graminearum]
FGSG_09881	1.24	General function prediction only	hypothetical protein FGSG_09881 [Fusarium graminearum PH-1]
FGSG_04879	-2.23	Amino acid transport and metabolism	hypothetical protein FGSG_04879 [Fusarium graminearum PH-1]
FGSG_01418	1.01	--	hypothetical protein FGSG_01418 [Fusarium graminearum PH-1]
FGSG_11171	1.77	--	hypothetical protein FGSG_11171 [Fusarium graminearum PH-1]
FGSG_00020	-2.39	--	hypothetical protein FGSG_00020 [Fusarium graminearum PH-1]
FGSG_05486	-1.08	--	hypothetical protein FGSG_05486 [Fusarium graminearum PH-1]
FGSG_03436	1.34	--	hypothetical protein FG05_03436 [Fusarium graminearum]
FGSG_02502	-1.68	Lipid transport and metabolism	C-5 sterol desaturase [Fusarium graminearum PH-1]
FGSG_01134	1.42	--	arginine N-methyltransferase 1 [Fusarium graminearum PH-1]
FGSG_13413	1.23	--	hypothetical protein FGSG_13413 [Fusarium graminearum PH-1]
FGSG_11997	-1.56	--	hypothetical protein FGSG_11997 [Fusarium graminearum PH-1]
FGSG_01159	1.11	--	hypothetical protein FGSG_01159 [Fusarium graminearum PH-1]
FGSG_04752	1.59	Carbohydrate transport and metabolism	hypothetical protein FGSG_04752 [Fusarium graminearum PH-1]
FGSG_04023	1.74	--	hypothetical protein FGSG_04023 [Fusarium graminearum PH-1]
FGSG_07620	-7.46	--	hypothetical protein FGSG_07620 [Fusarium graminearum PH-1]
FGSG_12421	1.66	RNA processing and modification	hypothetical protein FGSG_12421 [Fusarium graminearum PH-1]
FGSG_05820	1.54	--	hypothetical protein FG05_05820 [Fusarium graminearum]
FGSG_06149	1.21	Cytoskeleton	hypothetical protein FGSG_06149 [Fusarium graminearum PH-1]
FGSG_10617	-1.45	Secondary metabolites biosynthesis, transport and catabolism	hypothetical protein FGSG_10617 [Fusarium graminearum PH-1]
FGSG_08240	2.26	--	hypothetical protein FGSG_08240 [Fusarium graminearum PH-1]
FGSG_13269	1.42	--	LOW QUALITY PROTEIN: hypothetical protein FGSG_13269 [Fusarium graminearum PH-1]
FGSG_08504	-1.1	--	hypothetical protein FPSE_05764 [Fusarium pseudograminearum CS3096]
FGSG_03829	1.31	--	hypothetical protein FGSG_03829 [Fusarium graminearum PH-1]
FGSG_03156	-1.85	--	hypothetical protein FGSG_03156 [Fusarium graminearum PH-1]
FGSG_03194	1.13	--	polygalacturonase 1 precursor [Fusarium graminearum PH-1]
FGSG_03258	-1.16	--	hypothetical protein FGSG_03258 [Fusarium graminearum PH-1]
FGSG_03402	1.35	General function prediction only	hypothetical protein FGSG_03402 [Fusarium graminearum PH-1]
FGSG_09764	-1.16	Lipid transport and metabolism	hypothetical protein FGSG_09764 [Fusarium graminearum PH-1]
FGSG_03225	-3.9	--	hypothetical protein FGSG_03225 [Fusarium graminearum PH-1]
FGSG_01989	1.37	--	hypothetical protein FGSG_01989 [Fusarium graminearum PH-1]
FGSG_02886	1.44	--	hypothetical protein FGSG_02886 [Fusarium graminearum PH-1]
FGSG_08089	2.35	Cell wall/membrane/envelope biogenesis	unnamed protein product [Fusarium graminearum]
FGSG_13237	-1.35	--	hypothetical protein FGSG_13237 [Fusarium graminearum PH-1]
FGSG_10300	1.03	--	hypothetical protein FGSG_10300 [Fusarium graminearum PH-1]
FGSG_03124	1.09	General function prediction only	hypothetical protein FGSG_03124 [Fusarium graminearum PH-1]
FGSG_08381	1.25	--	BFR2 protein [Fusarium graminearum PH-1]
FGSG_07555	-1.15	General function prediction only	hypothetical protein FGSG_07555 [Fusarium graminearum PH-1]
FGSG_02293	1.79	--	hypothetical protein FGSG_02293 [Fusarium graminearum PH-1]
FGSG_00948	-1.19	--	hypothetical protein FGSG_00948 [Fusarium graminearum PH-1]
FGSG_04521	1.58	--	hypothetical protein FGSG_04521 [Fusarium graminearum PH-1]
MSTRG.7911	1.1	--	hypothetical protein FG05_04824 [Fusarium graminearum]
FGSG_03613	1.23	--	hypothetical protein FGSG_03613 [Fusarium graminearum PH-1]
FGSG_11081	1.78	--	hypothetical protein FGSG_11081 [Fusarium graminearum PH-1]
FGSG_05834	1.29	--	hypothetical protein FGSG_05834 [Fusarium graminearum PH-1]
FGSG_13959	-1.31	--	hypothetical protein FGSG_13959 [Fusarium graminearum PH-1]
FGSG_03476	2.84	--	hypothetical protein FGSG_03476 [Fusarium graminearum PH-1]
FGSG_11072	1.74	--	hypothetical protein FGSG_11072 [Fusarium graminearum PH-1]
FGSG_03323	1.35	Secondary metabolites biosynthesis, transport and catabolism	hypothetical protein FGSG_03323 [Fusarium graminearum PH-1]
FGSG_03052	-1.22	--	hypothetical protein FGSG_03052 [Fusarium graminearum PH-1]
FGSG_12834	1.8	--	hypothetical protein FGSG_12834 [Fusarium graminearum PH-1]
FGSG_07646	-2.19	--	hypothetical protein FGSG_07646 [Fusarium graminearum PH-1]
MSTRG.13052	-1.01	--	unnamed protein product [Fusarium graminearum]
FGSG_03035	-1.35	--	hypothetical protein FGSG_03035 [Fusarium graminearum PH-1]
FGSG_10775	-1.14	--	hypothetical protein FGSG_10775 [Fusarium graminearum PH-1]
FGSG_06601	1.07	--	hypothetical protein FGSG_06601 [Fusarium graminearum PH-1]
FGSG_12213	1.37	--	hypothetical protein FGSG_12213 [Fusarium graminearum PH-1]
FGSG_01553	1.06	Function unknown	hypothetical protein FGSG_01553 [Fusarium graminearum PH-1]
FGSG_09268	-1.32	--	hypothetical protein FGSG_09268 [Fusarium graminearum PH-1]
FGSG_02894	-1.23	--	hypothetical protein FGSG_02894 [Fusarium graminearum PH-1]
FGSG_09096	-1.1	Amino acid transport and metabolism	hypothetical protein FGSG_09096 [Fusarium graminearum PH-1]
FGSG_13872	-1.45	--	hypothetical protein FGSG_13872 [Fusarium graminearum PH-1]
FGSG_04872	-2.41	General function prediction only	hypothetical protein FGSG_04872 [Fusarium graminearum PH-1]
FGSG_01594	1.07	--	hypothetical protein FGSG_01594 [Fusarium graminearum PH-1]
FGSG_11162	1.21	General function prediction only	hypothetical protein FGSG_11162 [Fusarium graminearum PH-1]
FGSG_09552	-1	--	hypothetical protein FPSE_00923 [Fusarium pseudograminearum CS3096]
FGSG_03180	1.09	Posttranslational modification, protein turnover, chaperones	peroxiredoxin 1 [Fusarium graminearum PH-1]
FGSG_00372	1.09	Translation, ribosomal structure and biogenesis	hypothetical protein FGSG_00372 [Fusarium graminearum PH-1]
FGSG_05936	1.42	--	hypothetical protein FGSG_05936 [Fusarium graminearum PH-1]
FGSG_03599	1.12	--	hypothetical protein FGSG_03599 [Fusarium graminearum PH-1]
FGSG_04499	1.79	--	hypothetical protein FGSG_04499 [Fusarium graminearum PH-1]
FGSG_04251	1.12	Secondary metabolites biosynthesis, transport and catabolism	hypothetical protein FGSG_04251 [Fusarium graminearum PH-1]
FGSG_03359	1.73	--	hypothetical protein FGSG_03359 [Fusarium graminearum PH-1]
FGSG_05739	-1.37	--	hypothetical protein FGSG_05739 [Fusarium graminearum PH-1]
FGSG_10631	1.23	--	hypothetical protein FGSG_10631 [Fusarium graminearum PH-1]
FGSG_01341	-6.44	General function prediction only	hypothetical protein FGSG_01341 [Fusarium graminearum PH-1]
FGSG_01748	-1.28	--	hypothetical protein FGSG_01748 [Fusarium graminearum PH-1]
FGSG_11560	-1.51	--	hypothetical protein FGSG_11560 [Fusarium graminearum PH-1]
FGSG_13154	-1.17	--	hypothetical protein FGSG_13154 [Fusarium graminearum PH-1]
FGSG_02121	-1.13	--	hypothetical protein FGSG_02121 [Fusarium graminearum PH-1]
FGSG_02274	1.6	--	hypothetical protein FGSG_02274 [Fusarium graminearum PH-1]
FGSG_11310	1.23	--	hypothetical protein FGSG_11310 [Fusarium graminearum PH-1]
FGSG_00120	-1.04	--	hypothetical protein FGSG_00120 [Fusarium graminearum PH-1]
FGSG_07452	1.05	--	AdoMet-dependent rRNA methyltransferase spb-1 [Fusarium graminearum PH-1]
FGSG_06113	1.18	Function unknown	hypothetical protein FGSG_06113 [Fusarium graminearum PH-1]
FGSG_07820	-1.14	--	unnamed protein product [Fusarium graminearum]
FGSG_05321	1.06	--	fatty acid synthase subunit alpha reductase [Fusarium graminearum PH-1]
FGSG_07776	1.28	--	unnamed protein product [Fusarium graminearum]
FGSG_06896	1.12	--	hypothetical protein FGSG_06896 [Fusarium graminearum PH-1]
FGSG_03630	1.8	--	hypothetical protein FGSG_03630 [Fusarium graminearum PH-1]
FGSG_05229	1.17	Extracellular structures	bys protein [Fusarium graminearum PH-1]
FGSG_05465	1.14	--	hypothetical protein FGSG_05465 [Fusarium graminearum PH-1]
FGSG_08959	-1.02	--	hypothetical protein FGSG_08959 [Fusarium graminearum PH-1]
FGSG_09209	-1.4	Carbohydrate transport and metabolism	hypothetical protein FGSG_09209 [Fusarium graminearum PH-1]
FGSG_07206	1.03	Translation, ribosomal structure and biogenesis	hypothetical protein FG05_07206 [Fusarium graminearum]
FGSG_00198	-1.19	--	hypothetical protein FGSG_00198 [Fusarium graminearum PH-1]
FGSG_02942	1.3	--	hypothetical protein FGSG_02942 [Fusarium graminearum PH-1]
FGSG_02113	-1.39	Secondary metabolites biosynthesis, transport and catabolism	unnamed protein product [Fusarium graminearum]
FGSG_04770	-2.08	Signal transduction mechanisms	hypothetical protein FGSG_04770 [Fusarium graminearum PH-1]
FGSG_03164	1.38	--	hypothetical protein FGSG_03164 [Fusarium graminearum PH-1]
FGSG_08817	1.31	General function prediction only	hypothetical protein FPSE_11987 [Fusarium pseudograminearum CS3096]
FGSG_11401	1.49	--	hypothetical protein FGSG_11401 [Fusarium graminearum PH-1]
FGSG_03533	1.94	--	hypothetical protein FGSG_03533 [Fusarium graminearum PH-1]
FGSG_02316	1.14	Secondary metabolites biosynthesis, transport and catabolism	hypothetical protein FG05_02316 [Fusarium graminearum]
FGSG_00398	1.02	General function prediction only	unnamed protein product [Fusarium graminearum]
FGSG_07535	-1.61	--	hypothetical protein FGSG_07535 [Fusarium graminearum PH-1]
FGSG_10507	2.2	--	hypothetical protein FGSG_10507 [Fusarium graminearum PH-1]
MSTRG.1197	-1.08	--	unnamed protein product [Fusarium graminearum]
FGSG_06232	1.03	--	hypothetical protein FGSG_06232 [Fusarium graminearum PH-1]
FGSG_07564	1.35	General function prediction only	hypothetical protein FGSG_07564 [Fusarium graminearum PH-1]
FGSG_05416	-1.5	--	hypothetical protein FGSG_05416 [Fusarium graminearum PH-1]
FGSG_12918	1.87	Carbohydrate transport and metabolism	hypothetical protein FGSG_12918 [Fusarium graminearum PH-1]
FGSG_06763	1.29	Transcription	hypothetical protein FGSG_06763 [Fusarium graminearum PH-1]
FGSG_12570	-2.46	--	hypothetical protein FGSG_12570 [Fusarium graminearum PH-1]
FGSG_07279	1.22	Inorganic ion transport and metabolism	hypothetical protein FG05_07279 [Fusarium graminearum]
FGSG_10341	-1.52	--	hypothetical protein FGSG_10341 [Fusarium graminearum PH-1]
FGSG_04725	-1.01	--	hypothetical protein FGSG_04725 [Fusarium graminearum PH-1]
FGSG_09651	-1.26	--	hypothetical protein FGSG_09651 [Fusarium graminearum PH-1]
FGSG_04769	-1.4	--	hypothetical protein FGSG_04769 [Fusarium graminearum PH-1]
FGSG_07823	-1.23	--	hypothetical protein FGSG_07823 [Fusarium graminearum PH-1]
FGSG_02115	-1.8	--	hypothetical protein FGSG_02115 [Fusarium graminearum PH-1]
FGSG_07383	1.23	Secondary metabolites biosynthesis, transport and catabolism	unnamed protein product [Fusarium graminearum]
FGSG_10337	1.29	General function prediction only	unnamed protein product [Fusarium graminearum]
FGSG_03174	1.37	Amino acid transport and metabolism	hypothetical protein FGSG_03174 [Fusarium graminearum PH-1]
FGSG_02360	-2.4	--	hypothetical protein FGSG_02360 [Fusarium graminearum PH-1]
FGSG_10860	1.08	Translation, ribosomal structure and biogenesis	hypothetical protein FGSG_10860 [Fusarium graminearum PH-1]
FGSG_06499	-2.18	--	hypothetical protein FGSG_06499 [Fusarium graminearum PH-1]
FGSG_07016	1.18	--	hypothetical protein FGSG_07016 [Fusarium graminearum PH-1]
FGSG_03708	1.16	--	hypothetical protein FGSG_03708 [Fusarium graminearum PH-1]
FGSG_08077	1.25	--	hypothetical protein FGSG_08077 [Fusarium graminearum PH-1]
FGSG_06751	-1.04	Amino acid transport and metabolism	4-aminobutyrate aminotransferase [Fusarium graminearum PH-1]
FGSG_03043	-1.79	--	hypothetical protein FG05_03043 [Fusarium graminearum]
FGSG_06724	1.18	Translation, ribosomal structure and biogenesis	hypothetical protein FPSE_01521 [Fusarium pseudograminearum CS3096]
FGSG_07822	-1.15	--	hypothetical protein FGSG_07822 [Fusarium graminearum PH-1]
FGSG_10183	1.21	--	hypothetical protein FGSG_10183 [Fusarium graminearum PH-1]
FGSG_07918	-1.1	--	hypothetical protein FGSG_07918 [Fusarium graminearum PH-1]
FGSG_07622	1.13	--	hypothetical protein FGSG_07622 [Fusarium graminearum PH-1]
FGSG_10647	-1.66	--	hypothetical protein FGSG_10647 [Fusarium graminearum PH-1]
MSTRG.4335	-1.18	--	hypothetical protein FGSG_10498 [Fusarium graminearum PH-1]
FGSG_12534	1.29	Secondary metabolites biosynthesis, transport and catabolism	hypothetical protein FG05_12534 [Fusarium graminearum]
MSTRG.8294	-1.05	--	hypothetical protein M408DRAFT_331335 [Serendipita vermifera MAFF 305830]
FGSG_04757	1.45	Secondary metabolites biosynthesis, transport and catabolism	hypothetical protein FGSG_04757 [Fusarium graminearum PH-1]
FGSG_08855	1.23	--	hypothetical protein FGSG_08855 [Fusarium graminearum PH-1]
FGSG_13180	1.5	--	hypothetical protein FGSG_13180 [Fusarium graminearum PH-1]
FGSG_05693	1.25	--	hypothetical protein FGSG_05693 [Fusarium graminearum PH-1]
FGSG_03964	1.11	Lipid transport and metabolism	hypothetical protein FGSG_03964 [Fusarium graminearum PH-1]
FGSG_03061	-1.05	Secondary metabolites biosynthesis, transport and catabolism	hypothetical protein FG05_03061 [Fusarium graminearum]
FGSG_11371	-1.4	--	hypothetical protein FGSG_11371 [Fusarium graminearum PH-1]
FGSG_03112	1.34	--	hypothetical protein FGSG_03112 [Fusarium graminearum PH-1]
FGSG_00220	-1.29	Signal transduction mechanisms	hypothetical protein FGSG_00220 [Fusarium graminearum PH-1]
FGSG_02114	-2.41	Secondary metabolites biosynthesis, transport and catabolism	hypothetical protein FG05_02114 [Fusarium graminearum]
FGSG_02118	-1.52	--	hypothetical protein FGSG_02118 [Fusarium graminearum PH-1]
FGSG_05776	1.43	--	hypothetical protein FGSG_05776 [Fusarium graminearum PH-1]
FGSG_00417	1.18	Coenzyme transport and metabolism	methylenetetrahydrofolate dehydrogenase [Fusarium graminearum PH-1]
FGSG_09278	-1.8	--	hypothetical protein FGSG_09278 [Fusarium graminearum PH-1]
FGSG_00156	1.24	--	hypothetical protein FGSG_00156 [Fusarium graminearum PH-1]
MSTRG.12191	1.24	--	unnamed protein product [Fusarium graminearum]
MSTRG.6681	1.08	--	hypothetical protein TRIATDRAFT_300972 [Trichoderma atroviride IMI 206040]
FGSG_09049	1.01	Amino acid transport and metabolism	hypothetical protein FGSG_09049 [Fusarium graminearum PH-1]
FGSG_02642	1.67	--	hypothetical protein FGSG_02642 [Fusarium graminearum PH-1]
MSTRG.4552	-1.57	--	hypothetical protein FG05_35231 [Fusarium graminearum]
FGSG_04372	1.46	--	hypothetical protein FGSG_04372 [Fusarium graminearum PH-1]
FGSG_03064	-1.01	--	hypothetical protein FGSG_03064 [Fusarium graminearum PH-1]
FGSG_07896	1.53	--	hypothetical protein FGSG_07896 [Fusarium graminearum PH-1]
FGSG_05926	-1.26	--	hypothetical protein FGSG_05926 [Fusarium graminearum PH-1]
FGSG_05081	1.09	General function prediction only	hypothetical protein FGSG_05081 [Fusarium graminearum PH-1]
FGSG_02548	-2.91	--	hypothetical protein FGSG_02548 [Fusarium graminearum PH-1]
FGSG_11917	1.26	--	hypothetical protein FGSG_11917 [Fusarium graminearum PH-1]
FGSG_11878	1.61	Transcription	hypothetical protein FGSG_11878 [Fusarium graminearum PH-1]
FGSG_07827	1.47	--	hypothetical protein FGSG_07827 [Fusarium graminearum PH-1]
FGSG_05788	1.16	--	hypothetical protein FGSG_05788 [Fusarium graminearum PH-1]
FGSG_11222	-1.67	--	hypothetical protein FGSG_11222 [Fusarium graminearum PH-1]
FGSG_04943	3.14	Amino acid transport and metabolism	amino-acid permease inda1 [Fusarium graminearum PH-1]
FGSG_10600	-1.15	--	hypothetical protein FGSG_10600 [Fusarium graminearum PH-1]
MSTRG.8034	-1.41	--	hypothetical protein FG05_30237 [Fusarium graminearum]
FGSG_00483	-1.04	Signal transduction mechanisms	hypothetical protein FGSG_00483 [Fusarium graminearum PH-1]
FGSG_08295	-2.89	--	hypothetical protein FG05_08295 [Fusarium graminearum]
FGSG_02740	-1.6	--	hypothetical protein FGSG_02740 [Fusarium graminearum PH-1]
FGSG_11782	1.11	Transcription	hypothetical protein FG05_11782 [Fusarium graminearum]
FGSG_11822	-1.01	Translation, ribosomal structure and biogenesis	hypothetical protein FGSG_11822 [Fusarium graminearum PH-1]
FGSG_12351	-1.63	--	hypothetical protein FGSG_12351 [Fusarium graminearum PH-1]
FGSG_00986	-1.43	Intracellular trafficking, secretion, and vesicular transport	hypothetical protein FGSG_00986 [Fusarium graminearum PH-1]
FGSG_03894	1.28	--	hypothetical protein FGSG_03894 [Fusarium graminearum PH-1]
FGSG_08214	1.39	--	hypothetical protein FGSG_08214 [Fusarium graminearum PH-1]
FGSG_10549	1.28	--	hypothetical protein FPSE_03433 [Fusarium pseudograminearum CS3096]
MSTRG.3248	1	--	hypothetical protein FOWG_14937 [Fusarium oxysporum f. sp. lycopersici MN25]
FGSG_13970	-1.21	--	hypothetical protein FGSG_13970 [Fusarium graminearum PH-1]
FGSG_07042	1.17	--	hypothetical protein FPSE_02746 [Fusarium pseudograminearum CS3096]
FGSG_13878	1.03	Secondary metabolites biosynthesis, transport and catabolism	hypothetical protein FGSG_13878 [Fusarium graminearum PH-1]
FGSG_05722	-1.18	--	hypothetical protein FGSG_05722 [Fusarium graminearum PH-1]
FGSG_05071	1.5	--	hypothetical protein FGSG_05071 [Fusarium graminearum PH-1]
FGSG_04797	-1.45	--	hypothetical protein FGSG_04797 [Fusarium graminearum PH-1]
FGSG_04434	1.39	--	hypothetical protein FGSG_04434 [Fusarium graminearum PH-1]
FGSG_11100	1.02	--	hypothetical protein FGSG_11100 [Fusarium graminearum PH-1]
FGSG_02228	1.11	Translation, ribosomal structure and biogenesis	hypothetical protein FGSG_02228 [Fusarium graminearum PH-1]
FGSG_13915	-1.17	--	hypothetical protein FGSG_13915 [Fusarium graminearum PH-1]
FGSG_00270	1.04	General function prediction only	hypothetical protein FGSG_00270 [Fusarium graminearum PH-1]
FGSG_05816	1.73	--	hypothetical protein FGSG_05816 [Fusarium graminearum PH-1]
FGSG_01736	-1.02	--	hypothetical protein FGSG_01736 [Fusarium graminearum PH-1]
FGSG_02308	1.56	--	hypothetical protein FGSG_02308 [Fusarium graminearum PH-1]
MSTRG.7747	-1.23	--	unnamed protein product [Fusarium graminearum]
FGSG_13090	1	--	hypothetical protein FGSG_13090 [Fusarium graminearum PH-1]
FGSG_09267	-1.91	Posttranslational modification, protein turnover, chaperones	hypothetical protein FGSG_09267 [Fusarium graminearum PH-1]
FGSG_06243	1.15	RNA processing and modification	nucleolar protein 2 [Fusarium graminearum PH-1]
FGSG_09211	-3.1	--	hypothetical protein FGSG_09211 [Fusarium graminearum PH-1]
FGSG_10569	-1.71	General function prediction only	hypothetical protein FGSG_10569 [Fusarium graminearum PH-1]
MSTRG.12997	-1.37	--	hypothetical protein FGSG_09562 [Fusarium graminearum PH-1]
FGSG_07415	1.16	--	hypothetical protein FGSG_07415 [Fusarium graminearum PH-1]
FGSG_09195	-1.14	Secondary metabolites biosynthesis, transport and catabolism	hypothetical protein FGSG_09195 [Fusarium graminearum PH-1]
FGSG_11241	1.2	--	hypothetical protein FGSG_11241 [Fusarium graminearum PH-1]
FGSG_09502	-1.66	--	hypothetical protein FGSG_09502 [Fusarium graminearum PH-1]
FGSG_04534	1.03	--	hypothetical protein FGSG_04534 [Fusarium graminearum PH-1]
FGSG_11542	2.05	Energy production and conversion	hypothetical protein FOQG_15797 [Fusarium oxysporum f. sp. raphani 54005]
FGSG_02151	2.12	Function unknown	hypothetical protein FGSG_02151 [Fusarium graminearum PH-1]
FGSG_07199	1	General function prediction only	hypothetical protein FPSE_03182 [Fusarium pseudograminearum CS3096]
FGSG_08884	1.02	--	hypothetical protein FGSG_08884 [Fusarium graminearum PH-1]
FGSG_04012	2.25	--	hypothetical protein FGSG_04012 [Fusarium graminearum PH-1]
FGSG_12169	1.61	--	hypothetical protein FGSG_12169 [Fusarium graminearum PH-1]
FGSG_02270	1.12	--	hypothetical protein FGSG_02270 [Fusarium graminearum PH-1]
FGSG_11080	2.47	--	hypothetical protein FGSG_11080 [Fusarium graminearum PH-1]
FGSG_09324	-1.29	General function prediction only	hypothetical protein FGSG_09324 [Fusarium graminearum PH-1]
FGSG_01401	1.21	--	unnamed protein product [Fusarium graminearum]
FGSG_03584	1.62	--	hypothetical protein FGSG_03584 [Fusarium graminearum PH-1]
FGSG_10340	1.07	--	unnamed protein product [Fusarium graminearum]
FGSG_08057	-1.26	--	hypothetical protein FGSG_08057 [Fusarium graminearum PH-1]
FGSG_10625	-1.62	--	hypothetical protein FGSG_10625 [Fusarium graminearum PH-1]
FGSG_02137	2.21	--	hypothetical protein FGSG_02137 [Fusarium graminearum PH-1]
FGSG_11079	2.44	Carbohydrate transport and metabolism	hypothetical protein FGSG_11079 [Fusarium graminearum PH-1]
FGSG_04326	1.19	Translation, ribosomal structure and biogenesis	ribosome biogenesis protein BRX1 [Fusarium graminearum PH-1]
FGSG_03203	1.66	--	hypothetical protein FGSG_03203 [Fusarium graminearum PH-1]
FGSG_11610	-1.47	--	unnamed protein product [Fusarium graminearum]
FGSG_12016	1.72	Amino acid transport and metabolism	hypothetical protein FGSG_12016 [Fusarium graminearum PH-1]
FGSG_02292	1.22	General function prediction only	hypothetical protein FGSG_02292 [Fusarium graminearum PH-1]
MSTRG.9930	-2.29	--	unnamed protein product [Fusarium graminearum]
FGSG_06962	1.25	Translation, ribosomal structure and biogenesis	60S ribosome subunit biogenesis protein NIP7 [Fusarium graminearum PH-1]
FGSG_03104	1.04	--	hypothetical protein FGSG_03104 [Fusarium graminearum PH-1]
FGSG_10513	-2.49	--	hypothetical protein FGSG_10513 [Fusarium graminearum PH-1]
MSTRG.4108	-2.02	--	hypothetical protein FG05_30254 [Fusarium graminearum]
FGSG_01352	-1.21	--	hypothetical protein FGSG_01352 [Fusarium graminearum PH-1]
FGSG_05728	1.08	General function prediction only	hypothetical protein FPSE_08329 [Fusarium pseudograminearum CS3096]
FGSG_02908	-2.9	--	hypothetical protein FGSG_02908 [Fusarium graminearum PH-1]
FGSG_00259	-1.13	Nucleotide transport and metabolism	hypothetical protein FGSG_00259 [Fusarium graminearum PH-1]
FGSG_07826	1.26	Amino acid transport and metabolism	nodulation protein L [Fusarium graminearum PH-1]
FGSG_05042	1.15	General function prediction only	hypothetical protein FGSG_05042 [Fusarium graminearum PH-1]
FGSG_01832	1.52	General function prediction only	hypothetical protein FGSG_01832 [Fusarium graminearum PH-1]
FGSG_12170	1.61	--	hypothetical protein FGSG_12170, partial [Fusarium graminearum PH-1]
FGSG_12135	-1.71	--	hypothetical protein FGSG_12135 [Fusarium graminearum PH-1]
FGSG_02508	1.31	--	hypothetical protein FGSG_02508 [Fusarium graminearum PH-1]
FGSG_12782	-1.02	--	hypothetical protein FGSG_12782 [Fusarium graminearum PH-1]
FGSG_11534	-5.3	--	hypothetical protein FGSG_11534 [Fusarium graminearum PH-1]
FGSG_06830	-1.01	--	hypothetical protein FGSG_06830 [Fusarium graminearum PH-1]
FGSG_12829	-1.07	--	hypothetical protein FGSG_12829 [Fusarium graminearum PH-1]
FGSG_10498	-1.02	--	hypothetical protein FGSG_10498 [Fusarium graminearum PH-1]
FGSG_11343	1.53	--	hypothetical protein FGSG_11343 [Fusarium graminearum PH-1]
MSTRG.6183	-1.07	--	hypothetical protein FGSG_04260 [Fusarium graminearum PH-1]
FGSG_01455	1.07	--	hypothetical protein FGSG_01455 [Fusarium graminearum PH-1]
FGSG_12691	-1.34	--	hypothetical protein FGSG_12691 [Fusarium graminearum PH-1]
FGSG_02368	1.77	--	hypothetical protein FGSG_02368 [Fusarium graminearum PH-1]
MSTRG.5708	-1.73	--	hypothetical protein FG05_04682 [Fusarium graminearum]
FGSG_09050	-1.57	--	hypothetical protein FGSG_09050 [Fusarium graminearum PH-1]
FGSG_10990	1.17	Secondary metabolites biosynthesis, transport and catabolism	hypothetical protein FGSG_10990 [Fusarium graminearum PH-1]
FGSG_11112	1.4	--	hypothetical protein FGSG_11112 [Fusarium graminearum PH-1]
FGSG_01058	1.1	General function prediction only	hypothetical protein FGSG_01058 [Fusarium graminearum PH-1]
FGSG_03072	1.36	--	hypothetical protein FGSG_03072 [Fusarium graminearum PH-1]
FGSG_13435	1.29	--	hypothetical protein FGSG_13435 [Fusarium graminearum PH-1]
FGSG_11996	-1.56	--	hypothetical protein FGSG_11996 [Fusarium graminearum PH-1]
FGSG_00118	2.29	Amino acid transport and metabolism	hypothetical protein FGSG_00118 [Fusarium graminearum PH-1]
FGSG_06792	1.09	General function prediction only	hypothetical protein FGSG_06792 [Fusarium graminearum PH-1]
MSTRG.12414	-1.34	--	hypothetical protein FGSG_07822 [Fusarium graminearum PH-1]
FGSG_04500	1.73	--	hypothetical protein FGSG_04500 [Fusarium graminearum PH-1]
FGSG_12206	-2.25	--	hypothetical protein FGSG_12206 [Fusarium graminearum PH-1]
FGSG_03532	1.8	--	hypothetical protein FGSG_03532 [Fusarium graminearum PH-1]
FGSG_10969	-2.41	--	hypothetical protein FPSE_10978 [Fusarium pseudograminearum CS3096]
FGSG_03748	-1.46	--	hypothetical protein FGSG_03748 [Fusarium graminearum PH-1]
FGSG_12452	-1.28	--	hypothetical protein FGSG_12452 [Fusarium graminearum PH-1]
FGSG_01126	-1.51	--	hypothetical protein FGSG_01126 [Fusarium graminearum PH-1]
FGSG_13979	-3.81	--	hypothetical protein FGSG_13979 [Fusarium graminearum PH-1]
FGSG_10825	-1.04	Amino acid transport and metabolism	5-methyltetrahydropteroyltriglutamate-homocysteine methyltransferase [Fusarium graminearum PH-1]
FGSG_11143	-1.07	--	hypothetical protein FGSG_11143 [Fusarium graminearum PH-1]
FGSG_03265	1.38	--	hypothetical protein FGSG_03265 [Fusarium graminearum PH-1]
FGSG_06498	-7.95	--	hypothetical protein FGSG_06498 [Fusarium graminearum PH-1]
FGSG_02668	-1.17	--	hypothetical protein FGSG_02668 [Fusarium graminearum PH-1]
FGSG_02983	1.21	--	hypothetical protein FGSG_02983 [Fusarium graminearum PH-1]
FGSG_11720	1.62	--	hypothetical protein FGSG_11720 [Fusarium graminearum PH-1]
FGSG_09540	1.09	--	hypothetical protein FGSG_09540 [Fusarium graminearum PH-1]
FGSG_08439	1.12	General function prediction only	hypothetical protein FGSG_08439 [Fusarium graminearum PH-1]
FGSG_03023	2.53	--	hypothetical protein FGSG_03023 [Fusarium graminearum PH-1]
FGSG_04022	1.12	Translation, ribosomal structure and biogenesis	hypothetical protein FGSG_04022 [Fusarium graminearum PH-1]
MSTRG.2508	-1.88	--	hypothetical protein FGSG_12045 [Fusarium graminearum PH-1]
FGSG_10983	1.95	--	hypothetical protein FGSG_10983 [Fusarium graminearum PH-1]
FGSG_13490	-1.04	--	UV-damage endonuclease [Fusarium graminearum PH-1]
FGSG_07003	-2.88	Secondary metabolites biosynthesis, transport and catabolism	hypothetical protein FGSG_07003 [Fusarium graminearum PH-1]
FGSG_08493	1.03	--	hypothetical protein FPSE_04628 [Fusarium pseudograminearum CS3096]
FGSG_11474	-1.97	--	hypothetical protein FGSG_11474 [Fusarium graminearum PH-1]
MSTRG.10266	-1.35	--	hypothetical protein FGSG_10854 [Fusarium graminearum PH-1]
FGSG_02406	1.07	--	hypothetical protein FGSG_02406 [Fusarium graminearum PH-1]
FGSG_11561	-1.49	--	hypothetical protein FGSG_11561 [Fusarium graminearum PH-1]
FGSG_12621	-1.05	General function prediction only	hypothetical protein FGSG_12621 [Fusarium graminearum PH-1]
FGSG_09370	-1.32	--	hypothetical protein FGSG_09370 [Fusarium graminearum PH-1]
MSTRG.8853	1.1	--	hypothetical protein FGSG_12766 [Fusarium graminearum PH-1]
FGSG_02688	1.12	--	hypothetical protein FGSG_02688 [Fusarium graminearum PH-1]
FGSG_03664	-1.11	--	hypothetical protein FGSG_03664 [Fusarium graminearum PH-1]
FGSG_03866	1.15	Cell wall/membrane/envelope biogenesis	hypothetical protein FGSG_03866 [Fusarium graminearum PH-1]
FGSG_04999	-2.55	--	hypothetical protein FGSG_04999 [Fusarium graminearum PH-1]
FGSG_11442	-1.43	--	hypothetical protein FGSG_11442 [Fusarium graminearum PH-1]
FGSG_04904	1.5	--	hypothetical protein FGSG_04904 [Fusarium graminearum PH-1]
FGSG_03573	1.18	Transcription	hypothetical protein FGSG_03573 [Fusarium graminearum PH-1]
FGSG_05107	1.38	--	hypothetical protein FGSG_05107 [Fusarium graminearum PH-1]
FGSG_11420	-1.5	--	hypothetical protein FGSG_11420 [Fusarium graminearum PH-1]
FGSG_09825	1.08	--	hypothetical protein FGSG_09825 [Fusarium graminearum PH-1]
FGSG_11562	-1.08	--	hypothetical protein FGSG_11562 [Fusarium graminearum PH-1]
FGSG_04615	1.25	--	hypothetical protein FGSG_04615 [Fusarium graminearum PH-1]
FGSG_02212	1.27	Posttranslational modification, protein turnover, chaperones	hypothetical protein FGSG_02212 [Fusarium graminearum PH-1]
FGSG_12620	-1.05	--	hypothetical protein FGSG_12620 [Fusarium graminearum PH-1]
FGSG_05660	-1.94	--	hypothetical protein FGSG_05660 [Fusarium graminearum PH-1]
FGSG_03628	2.13	--	exoglucanase-6A precursor [Fusarium graminearum PH-1]
FGSG_11041	1.19	--	hypothetical protein FGSG_11041 [Fusarium graminearum PH-1]
FGSG_03085	1.85	--	hypothetical protein FGSG_03085 [Fusarium graminearum PH-1]
FGSG_13384	1.79	--	hypothetical protein FGSG_13384 [Fusarium graminearum PH-1]
FGSG_11992	-1.18	Carbohydrate transport and metabolism	hypothetical protein FGSG_11992 [Fusarium graminearum PH-1]
FGSG_00436	1.05	General function prediction only	hypothetical protein FGSG_00436 [Fusarium graminearum PH-1]
FGSG_05124	1.02	Translation, ribosomal structure and biogenesis	hypothetical protein FGSG_05124 [Fusarium graminearum PH-1]
FGSG_10525	1.9	Posttranslational modification, protein turnover, chaperones	alkaline proteinase precursor [Fusarium graminearum PH-1]
FGSG_08006	1.33	--	hypothetical protein FGSG_08006 [Fusarium graminearum PH-1]
FGSG_03432	2.01	Posttranslational modification, protein turnover, chaperones	hypothetical protein FGSG_03432 [Fusarium graminearum PH-1]
FGSG_02359	-7.69	--	hypothetical protein FGSG_02359 [Fusarium graminearum PH-1]
FGSG_12303	1.23	--	hypothetical protein FGSG_12303 [Fusarium graminearum PH-1]
FGSG_00669	-1.39	Secondary metabolites biosynthesis, transport and catabolism	hypothetical protein FGSG_00669 [Fusarium graminearum PH-1]
FGSG_13583	-1.22	--	hypothetical protein FGSG_13583 [Fusarium graminearum PH-1]
FGSG_08072	-1.15	--	hypothetical protein FGSG_08072 [Fusarium graminearum PH-1]
FGSG_02158	1.05	--	hypothetical protein FGSG_02158 [Fusarium graminearum PH-1]
FGSG_06464	1.92	General function prediction only	hypothetical protein FGSG_06464 [Fusarium graminearum PH-1]
FGSG_03881	-3.31	General function prediction only	hypothetical protein FGSG_03881 [Fusarium graminearum PH-1]
FGSG_12061	1.34	--	hypothetical protein FGSG_12061 [Fusarium graminearum PH-1]
FGSG_08588	1.18	--	hypothetical protein FGSG_08588 [Fusarium graminearum PH-1]
FGSG_09197	-1.43	Lipid transport and metabolism	3-hydroxy-3-methylglutaryl-coenzyme A reductase [Fusarium graminearum PH-1]
FGSG_02976	1.32	Posttranslational modification, protein turnover, chaperones	hypothetical protein FPSE_02263 [Fusarium pseudograminearum CS3096]
FGSG_13519	-1.2	--	hypothetical protein FGSG_13519 [Fusarium graminearum PH-1]
FGSG_02692	1.04	--	hypothetical protein FGSG_02692 [Fusarium graminearum PH-1]
FGSG_02980	1.41	Signal transduction mechanisms	unnamed protein product [Fusarium graminearum]
FGSG_13146	-2.51	--	hypothetical protein FGSG_13146 [Fusarium graminearum PH-1]
FGSG_05752	-2.07	--	hypothetical protein FGSG_05752 [Fusarium graminearum PH-1]
FGSG_09198	-1.52	--	hypothetical protein FGSG_09198 [Fusarium graminearum PH-1]
FGSG_03120	1.36	Lipid transport and metabolism	hypothetical protein FGSG_03120 [Fusarium graminearum PH-1]
FGSG_02149	1.53	Energy production and conversion	hypothetical protein FG05_02149 [Fusarium graminearum]
FGSG_08090	2.35	--	hypothetical protein FGSG_08090 [Fusarium graminearum PH-1]
FGSG_03593	-1.07	--	hypothetical protein FGSG_03593 [Fusarium graminearum PH-1]
FGSG_09443	1.13	Signal transduction mechanisms	hypothetical protein FGSG_09443 [Fusarium graminearum PH-1]
FGSG_05045	1.46	--	hypothetical protein FGSG_05045 [Fusarium graminearum PH-1]
FGSG_12230	1.94	--	hypothetical protein FGSG_12230 [Fusarium graminearum PH-1]
FGSG_04764	-1.01	--	unnamed protein product [Fusarium graminearum]
FGSG_07907	2.8	General function prediction only	hypothetical protein FG05_07907 [Fusarium graminearum]
FGSG_05606	-1.29	--	hypothetical protein FGSG_05606 [Fusarium graminearum PH-1]
FGSG_05741	-1.8	--	hypothetical protein FGSG_05741 [Fusarium graminearum PH-1]
FGSG_10113	1.22	--	hypothetical protein FGSG_10113 [Fusarium graminearum PH-1]
FGSG_01302	1.21	General function prediction only	hypothetical protein FGSG_01302 [Fusarium graminearum PH-1]
FGSG_03009	1.14	--	hypothetical protein FGSG_03009 [Fusarium graminearum PH-1]
FGSG_06129	-1.06	--	hypothetical protein FGSG_06129 [Fusarium graminearum PH-1]
FGSG_01831	1.7	--	hypothetical protein FGSG_01831 [Fusarium graminearum PH-1]
FGSG_02138	2.42	--	hypothetical protein FGSG_02138 [Fusarium graminearum PH-1]
FGSG_02036	1.51	--	hypothetical protein FGSG_02036 [Fusarium graminearum PH-1]
FGSG_02407	1	Energy production and conversion	hypothetical protein FGSG_02407 [Fusarium graminearum PH-1]
FGSG_00053	2.33	Energy production and conversion	aryl-alcohol dehydrogenase [Fusarium graminearum PH-1]
FGSG_10541	-1.77	--	hypothetical protein FGSG_10541 [Fusarium graminearum PH-1]
FGSG_07664	-2.36	--	hypothetical protein FGSG_07664 [Fusarium graminearum PH-1]
FGSG_03768	-1.83	Posttranslational modification, protein turnover, chaperones	hypothetical protein FGSG_03768 [Fusarium graminearum PH-1]
FGSG_13149	1.04	--	hypothetical protein FGSG_13149 [Fusarium graminearum PH-1]
FGSG_03869	1.19	--	hypothetical protein FGSG_03869 [Fusarium graminearum PH-1]
MSTRG.9277	1.38	--	hypothetical protein FG05_35036 [Fusarium graminearum]
FGSG_03721	1.92	--	hypothetical protein FGSG_03721 [Fusarium graminearum PH-1]
FGSG_04511	1.41	--	hypothetical protein FGSG_04511 [Fusarium graminearum PH-1]
FGSG_08023	1.13	Secondary metabolites biosynthesis, transport and catabolism	hypothetical protein FGSG_08023 [Fusarium graminearum PH-1]
FGSG_04094	2	--	hypothetical protein FGSG_04094 [Fusarium graminearum PH-1]
FGSG_11082	2.96	General function prediction only	hypothetical protein FGSG_11082 [Fusarium graminearum PH-1]
FGSG_10086	1.71	--	hypothetical protein FGSG_10086 [Fusarium graminearum PH-1]
MSTRG.2984	-1.21	--	hypothetical protein FG05_02410 [Fusarium graminearum]
FGSG_11713	-1.43	--	hypothetical protein FGSG_11713 [Fusarium graminearum PH-1]
FGSG_04301	1.01	--	hypothetical protein FGSG_04301 [Fusarium graminearum PH-1]
FGSG_10715	-1.77	--	hypothetical protein FGSG_10715 [Fusarium graminearum PH-1]
FGSG_02828	-1.22	--	hypothetical protein FGSG_02828 [Fusarium graminearum PH-1]
MSTRG.5790	-1.68	Signal transduction mechanisms	hypothetical protein FPSE_06014 [Fusarium pseudograminearum CS3096]
MSTRG.6000	1.16	--	hypothetical protein FG05_30450 [Fusarium graminearum]
FGSG_12301	1.23	RNA processing and modification	hypothetical protein FGSG_12301 [Fusarium graminearum PH-1]
FGSG_03209	3.6	Signal transduction mechanisms	hypothetical protein FGSG_03209 [Fusarium graminearum PH-1]
FGSG_07778	1.26	--	hypothetical protein FGSG_07778 [Fusarium graminearum PH-1]
FGSG_11429	-1	Lipid transport and metabolism	hypothetical protein FGSG_11429 [Fusarium graminearum PH-1]
FGSG_03330	1.23	--	hypothetical protein FG05_03330 [Fusarium graminearum]
FGSG_06728	1.86	--	hypothetical protein FGSG_06728 [Fusarium graminearum PH-1]
FGSG_10809	1.08	Carbohydrate transport and metabolism	hypothetical protein FGSG_10809 [Fusarium graminearum PH-1]
FGSG_00129	1.64	--	hypothetical protein FGSG_00129 [Fusarium graminearum PH-1]
FGSG_06145	1.25	--	hypothetical protein FGSG_06145 [Fusarium graminearum PH-1]
FGSG_12643	1.69	--	hypothetical protein FGSG_12643 [Fusarium graminearum PH-1]
FGSG_03307	1.01	--	hypothetical protein FGSG_03307 [Fusarium graminearum PH-1]
FGSG_06815	1.07	Inorganic ion transport and metabolism	hypothetical protein FGSG_06815 [Fusarium graminearum PH-1]
FGSG_05945	-1.13	--	hypothetical protein FGSG_05945 [Fusarium graminearum PH-1]
FGSG_04215	-1.05	Carbohydrate transport and metabolism	hypothetical protein FGSG_04215 [Fusarium graminearum PH-1]
FGSG_08221	1.73	Amino acid transport and metabolism	hypothetical protein FGSG_08221 [Fusarium graminearum PH-1]
FGSG_07023	1.42	Amino acid transport and metabolism	unnamed protein product [Fusarium graminearum]
FGSG_03575	-1	--	hypothetical protein FGSG_03575 [Fusarium graminearum PH-1]
FGSG_10585	1.28	--	hypothetical protein FGSG_10585 [Fusarium graminearum PH-1]
FGSG_01056	-1.17	--	hypothetical protein FGSG_01056 [Fusarium graminearum PH-1]
FGSG_00002	-1.3	Signal transduction mechanisms	hypothetical protein FGSG_00002 [Fusarium graminearum PH-1]
FGSG_13827	-1.93	--	hypothetical protein FGSG_13827 [Fusarium graminearum PH-1]
FGSG_00987	-1.22	--	hypothetical protein FGSG_00987 [Fusarium graminearum PH-1]
FGSG_06211	1.04	Posttranslational modification, protein turnover, chaperones	hypothetical protein FGSG_06211 [Fusarium graminearum PH-1]
FGSG_01102	1.19	RNA processing and modification	hypothetical protein FPSE_09058 [Fusarium pseudograminearum CS3096]
FGSG_12916	1.25	General function prediction only	hypothetical protein FGSG_12916 [Fusarium graminearum PH-1]
FGSG_12046	-1.12	--	hypothetical protein FGSG_12046 [Fusarium graminearum PH-1]
MSTRG.12462	1.35	--	hypothetical protein FG05_30042 [Fusarium graminearum]
FGSG_11064	1.01	General function prediction only	hypothetical protein FGSG_11064 [Fusarium graminearum PH-1]
FGSG_03801	1.44	--	hypothetical protein FG05_03801 [Fusarium graminearum]
FGSG_03528	1.33	--	hypothetical protein FGSG_03528 [Fusarium graminearum PH-1]
FGSG_00124	-1.18	--	hypothetical protein FGSG_00124 [Fusarium graminearum PH-1]
FGSG_13480	-1.31	--	hypothetical protein FGSG_13480 [Fusarium graminearum PH-1]
FGSG_04468	1.44	--	hypothetical protein FGSG_04468 [Fusarium graminearum PH-1]
FGSG_07602	1.3	--	hypothetical protein FGSG_07602 [Fusarium graminearum PH-1]
FGSG_12221	-1.58	--	hypothetical protein FGSG_12221 [Fusarium graminearum PH-1]
FGSG_03749	1.56	General function prediction only	hypothetical protein FGSG_03749 [Fusarium graminearum PH-1]
FGSG_03477	2.17	--	hypothetical protein FGSG_03477 [Fusarium graminearum PH-1]
FGSG_03639	1.86	--	hypothetical protein FGSG_03639 [Fusarium graminearum PH-1]
FGSG_03920	-1.13	General function prediction only	hypothetical protein FGSG_03920 [Fusarium graminearum PH-1]
FGSG_11467	1.45	--	hypothetical protein FGSG_11467 [Fusarium graminearum PH-1]
FGSG_09045	-1.16	Posttranslational modification, protein turnover, chaperones	hypothetical protein FGSG_09045 [Fusarium graminearum PH-1]
FGSG_00365	1.21	Transcription	DNA-directed RNA polymerases I and III 40 kDa polypeptide [Fusarium graminearum PH-1]
FGSG_11927	1.12	--	hypothetical protein FGSG_11927 [Fusarium graminearum PH-1]
FGSG_06440	1.5	--	hypothetical protein FG05_06440 [Fusarium graminearum]
FGSG_02637	1.13	RNA processing and modification	ATP-dependent RNA helicase DBP3 [Fusarium graminearum PH-1]
FGSG_03021	1.4	--	hypothetical protein FGSG_03021 [Fusarium graminearum PH-1]
FGSG_00150	1.32	General function prediction only	hypothetical protein FGSG_00150 [Fusarium graminearum PH-1]
FGSG_07198	1	--	hypothetical protein FG05_07198 [Fusarium graminearum]
FGSG_01332	1.02	--	hypothetical protein FGSG_01332 [Fusarium graminearum PH-1]
FGSG_05829	-3.38	Posttranslational modification, protein turnover, chaperones	hypothetical protein FGSG_05829 [Fusarium graminearum PH-1]
FGSG_10000	-1.32	Lipid transport and metabolism	hypothetical protein FGSG_10000 [Fusarium graminearum PH-1]
FGSG_11102	-1.45	--	hypothetical protein FGSG_11102 [Fusarium graminearum PH-1]
FGSG_11101	-1.02	--	hypothetical protein FGSG_11101 [Fusarium graminearum PH-1]
FGSG_09277	-1.07	--	hypothetical protein FGSG_09277 [Fusarium graminearum PH-1]
FGSG_08188	1.12	Inorganic ion transport and metabolism	hypothetical protein FGSG_08188 [Fusarium graminearum PH-1]
FGSG_11408	2.82	--	hypothetical protein FGSG_11408 [Fusarium graminearum PH-1]
FGSG_04802	-1.99	--	hypothetical protein FGSG_04802 [Fusarium graminearum PH-1]
FGSG_01763	1.63	--	hypothetical protein FGSG_01763 [Fusarium graminearum PH-1]
MSTRG.13263	-1.51	--	hypothetical protein FGSG_09370 [Fusarium graminearum PH-1]
FGSG_02944	1.06	General function prediction only	hypothetical protein FGSG_02944 [Fusarium graminearum PH-1]
FGSG_02843	1.07	General function prediction only	hypothetical protein FGSG_02843 [Fusarium graminearum PH-1]
FGSG_08013	1.59	--	hypothetical protein FGSG_08013 [Fusarium graminearum PH-1]
FGSG_03582	1.11	--	hypothetical protein FGSG_03582 [Fusarium graminearum PH-1]
FGSG_08170	-1.55	Amino acid transport and metabolism	unnamed protein product [Fusarium graminearum]
FGSG_08596	-1.35	Energy production and conversion	hypothetical protein FGSG_08596 [Fusarium graminearum PH-1]
FGSG_12656	-2.48	--	hypothetical protein FGSG_12656 [Fusarium graminearum PH-1]
FGSG_03075	-1.42	Amino acid transport and metabolism	hypothetical protein FGSG_03075 [Fusarium graminearum PH-1]
FGSG_07270	1.21	--	hypothetical protein FG05_07270 [Fusarium graminearum]
FGSG_01128	1.32	Translation, ribosomal structure and biogenesis	hypothetical protein FGSG_01128 [Fusarium graminearum PH-1]
FGSG_03775	-1.31	--	hypothetical protein FGSG_03775 [Fusarium graminearum PH-1]
FGSG_03190	-1.85	--	hypothetical protein FGSG_03190 [Fusarium graminearum PH-1]
FGSG_02255	-2.96	--	hypothetical protein FGSG_02255 [Fusarium graminearum PH-1]
FGSG_01617	3.04	--	hypothetical protein FGSG_01617 [Fusarium graminearum PH-1]
FGSG_10058	1.1	--	hypothetical protein FGSG_10058 [Fusarium graminearum PH-1]
FGSG_06469	-1.15	--	hypothetical protein FGSG_06469 [Fusarium graminearum PH-1]
FGSG_02355	-1.25	--	hypothetical protein FGSG_02355 [Fusarium graminearum PH-1]
FGSG_12141	1.19	General function prediction only	hypothetical protein FGSG_12141 [Fusarium graminearum PH-1]
FGSG_10609	-1.3	--	hypothetical protein FG05_10609 [Fusarium graminearum]
FGSG_04993	-2.16	--	hypothetical protein FGSG_04993 [Fusarium graminearum PH-1]
FGSG_03652	2	--	hypothetical protein FGSG_03652 [Fusarium graminearum PH-1]
FGSG_03650	-1.51	--	hypothetical protein FGSG_03650 [Fusarium graminearum PH-1]
FGSG_01603	-1.01	Signal transduction mechanisms	hypothetical protein FGSG_01603 [Fusarium graminearum PH-1]
MSTRG.13051	-1.38	--	unnamed protein product [Fusarium graminearum]
FGSG_11702	1.22	--	hypothetical protein FGSG_11702 [Fusarium graminearum PH-1]
FGSG_10004	-1.52	--	hypothetical protein FGSG_10004 [Fusarium graminearum PH-1]
FGSG_02711	1.08	--	hypothetical protein FGSG_02711 [Fusarium graminearum PH-1]
FGSG_11745	-1.35	Posttranslational modification, protein turnover, chaperones	unnamed protein product [Fusarium graminearum]
FGSG_09590	1.07	--	hypothetical protein FGSG_09590 [Fusarium graminearum PH-1]
MSTRG.7280	1.24	--	hypothetical protein FG05_30400 [Fusarium graminearum]
FGSG_06658	1.84	--	hypothetical protein FGSG_06658 [Fusarium graminearum PH-1]
FGSG_08067	-1.34	Signal transduction mechanisms	hypothetical protein FGSG_08067 [Fusarium graminearum PH-1]
FGSG_06937	1.28	Transcription	DNA-directed RNA polymerases I and III 16 kDa polypeptide [Fusarium graminearum PH-1]
FGSG_12418	-1.42	--	hypothetical protein FGSG_12418 [Fusarium graminearum PH-1]
FGSG_09381	-1.09	Lipid transport and metabolism	squalene synthetase [Fusarium graminearum PH-1]
FGSG_13813	-1.07	--	hypothetical protein FGSG_13813 [Fusarium graminearum PH-1]
FGSG_11421	-1.33	--	hypothetical protein FGSG_11421 [Fusarium graminearum PH-1]
FGSG_01824	2.74	--	hypothetical protein FGSG_01824 [Fusarium graminearum PH-1]
FGSG_08079	1.16	Secondary metabolites biosynthesis, transport and catabolism	hypothetical protein FGSG_08079 [Fusarium graminearum PH-1]
FGSG_13736	1.08	Function unknown	hypothetical protein FGSG_13736 [Fusarium graminearum PH-1]
FGSG_12741	1.13	Amino acid transport and metabolism	hypothetical protein FGSG_12741 [Fusarium graminearum PH-1]
FGSG_13887	-1.8	--	hypothetical protein FGSG_13887 [Fusarium graminearum PH-1]
FGSG_09654	1.38	Translation, ribosomal structure and biogenesis	hypothetical protein FG05_09654 [Fusarium graminearum]
FGSG_04803	-1.1	--	hypothetical protein FGSG_04803 [Fusarium graminearum PH-1]
FGSG_01253	1.26	--	hypothetical protein FGSG_01253 [Fusarium graminearum PH-1]
FGSG_03808	-2.81	Defense mechanisms	hypothetical protein FGSG_03808 [Fusarium graminearum PH-1]
FGSG_00039	1.91	--	hypothetical protein FGSG_00039 [Fusarium graminearum PH-1]
FGSG_04236	2.67	Translation, ribosomal structure and biogenesis	hypothetical protein FGSG_04236 [Fusarium graminearum PH-1]
FGSG_10568	-1.34	--	hypothetical protein FGSG_10568 [Fusarium graminearum PH-1]
FGSG_04626	1.49	--	hypothetical protein FGSG_04626 [Fusarium graminearum PH-1]
FGSG_13741	-2.32	--	hypothetical protein FGSG_13741 [Fusarium graminearum PH-1]
FGSG_03113	1.47	--	hypothetical protein FG05_03113 [Fusarium graminearum]
FGSG_05241	-1.06	--	hypothetical protein FGSG_05241 [Fusarium graminearum PH-1]
MSTRG.9534	1.04	--	hypothetical protein FOZG_06689 [Fusarium oxysporum Fo47]
FGSG_06684	1.24	General function prediction only	hypothetical protein FGSG_06684 [Fusarium graminearum PH-1]
FGSG_00021	-1.16	--	hypothetical protein FGSG_00021 [Fusarium graminearum PH-1]
FGSG_13947	1.07	--	hypothetical protein FGSG_13947 [Fusarium graminearum PH-1]
FGSG_02907	2.43	--	hypothetical protein FGSG_02907 [Fusarium graminearum PH-1]
FGSG_10542	1.29	--	hypothetical protein FGSG_10542 [Fusarium graminearum PH-1]
FGSG_04599	1.48	General function prediction only	hypothetical protein FGSG_04599 [Fusarium graminearum PH-1]
MSTRG.6738	1.77	Secondary metabolites biosynthesis, transport and catabolism	hypothetical protein NECHADRAFT_52373 [Nectria haematococca mpVI 77-13-4]
FGSG_02840	-1.57	--	hypothetical protein FGSG_02840 [Fusarium graminearum PH-1]
MSTRG.94	-1.14	--	hypothetical protein LOAG_14763 [Loa loa]
FGSG_13531	-3.1	--	hypothetical protein FGSG_13531 [Fusarium graminearum PH-1]
FGSG_01862	-1.16	--	hypothetical protein FGSG_01862 [Fusarium graminearum PH-1]
FGSG_03416	-1.37	General function prediction only	unnamed protein product [Fusarium graminearum]
FGSG_11528	1.78	--	hypothetical protein FGSG_11528 [Fusarium graminearum PH-1]
FGSG_08122	-1.64	--	hypothetical protein FGSG_08122 [Fusarium graminearum PH-1]
FGSG_03233	1.93	General function prediction only	hypothetical protein FG05_03233 [Fusarium graminearum]
FGSG_08017	1.37	--	hypothetical protein FGSG_08017 [Fusarium graminearum PH-1]
FGSG_09137	-2.6	--	hypothetical protein FGSG_09137 [Fusarium graminearum PH-1]
FGSG_11096	-1.05	--	hypothetical protein FGSG_11096 [Fusarium graminearum PH-1]
FGSG_04181	1.01	--	elongation factor 3 [Fusarium graminearum PH-1]
FGSG_09208	-1.59	--	hypothetical protein FGSG_09208 [Fusarium graminearum PH-1]
FGSG_04796	-2.12	--	hypothetical protein FGSG_04796 [Fusarium graminearum PH-1]
FGSG_03988	-1.37	--	hypothetical protein FGSG_03988 [Fusarium graminearum PH-1]
FGSG_12510	-1.37	--	unnamed protein product [Fusarium graminearum]
FGSG_03426	-1.11	General function prediction only	hypothetical protein FGSG_03426 [Fusarium graminearum PH-1]
FGSG_13618	2.33	--	hypothetical protein FGSG_13618 [Fusarium graminearum PH-1]
FGSG_12599	-1.24	--	hypothetical protein FG05_12599 [Fusarium graminearum]
FGSG_03619	-1.7	--	hypothetical protein FGSG_03619 [Fusarium graminearum PH-1]
FGSG_03687	1.09	Signal transduction mechanisms	hypothetical protein FGSG_03687 [Fusarium graminearum PH-1]
FGSG_08376	1.04	--	hypothetical protein FG05_08376 [Fusarium graminearum]
FGSG_12603	1.85	Signal transduction mechanisms	hypothetical protein FGSG_12603 [Fusarium graminearum PH-1]
FGSG_03790	-1.76	--	hypothetical protein FGSG_03790 [Fusarium graminearum PH-1]
FGSG_07734	-2.81	--	hypothetical protein FG05_07734 [Fusarium graminearum]
FGSG_05687	1.1	RNA processing and modification	ATP-dependent RNA helicase DBP4 [Fusarium graminearum PH-1]
FGSG_02693	1.12	--	hypothetical protein FGSG_02693 [Fusarium graminearum PH-1]
FGSG_09107	-1.42	Cell wall/membrane/envelope biogenesis	hypothetical protein FGSG_09107 [Fusarium graminearum PH-1]
FGSG_03125	-1.08	Posttranslational modification, protein turnover, chaperones	hypothetical protein FGSG_03125 [Fusarium graminearum PH-1]
FGSG_04008	1.15	--	hypothetical protein FGSG_04008 [Fusarium graminearum PH-1]
FGSG_03166	1.15	--	hypothetical protein FGSG_03166 [Fusarium graminearum PH-1]
FGSG_07781	2.05	Function unknown	hypothetical protein FGSG_07781 [Fusarium graminearum PH-1]
FGSG_04244	1.04	--	hypothetical protein FGSG_04244 [Fusarium graminearum PH-1]
FGSG_08213	1.17	--	unnamed protein product [Fusarium graminearum]
FGSG_12608	-1.76	Cell wall/membrane/envelope biogenesis	hypothetical protein FGSG_12608 [Fusarium graminearum PH-1]
FGSG_03511	1.01	--	hypothetical protein FGSG_03511 [Fusarium graminearum PH-1]
FGSG_13305	1.4	--	hypothetical protein FGSG_13305 [Fusarium graminearum PH-1]
FGSG_11540	1.78	--	hypothetical protein FGSG_11540 [Fusarium graminearum PH-1]
MSTRG.13634	-1.15	--	hypothetical protein FPSE_07333 [Fusarium pseudograminearum CS3096]
FGSG_02667	-1.07	--	hypothetical protein FGSG_02667 [Fusarium graminearum PH-1]
FGSG_12945	1.27	--	hypothetical protein FGSG_12945 [Fusarium graminearum PH-1]
FGSG_04704	1.59	--	hypothetical protein FGSG_04704 [Fusarium graminearum PH-1]
FGSG_13524	1.09	--	hypothetical protein FGSG_13524 [Fusarium graminearum PH-1]
FGSG_05432	-1.26	General function prediction only	hypothetical protein FGSG_05432 [Fusarium graminearum PH-1]
FGSG_03032	-2.05	Inorganic ion transport and metabolism	hypothetical protein FGSG_03032 [Fusarium graminearum PH-1]
FGSG_11073	-2.48	--	hypothetical protein FGSG_11073 [Fusarium graminearum PH-1]
FGSG_12590	1.31	--	hypothetical protein FGSG_12590 [Fusarium graminearum PH-1]
FGSG_11090	-1.06	General function prediction only	hypothetical protein FGSG_11090 [Fusarium graminearum PH-1]
FGSG_03898	-1.34	--	hypothetical protein FGSG_03898 [Fusarium graminearum PH-1]
FGSG_01827	-1.23	--	hypothetical protein FGSG_01827 [Fusarium graminearum PH-1]
FGSG_08119	-2.07	--	hypothetical protein FGSG_08119 [Fusarium graminearum PH-1]
FGSG_10847	1.19	--	hypothetical protein FGSG_10847 [Fusarium graminearum PH-1]
FGSG_03735	1.11	Secondary metabolites biosynthesis, transport and catabolism	hypothetical protein FGSG_03735 [Fusarium graminearum PH-1]
FGSG_04146	-1.1	--	hypothetical protein FGSG_04146 [Fusarium graminearum PH-1]
MSTRG.10996	-1.41	--	hypothetical protein FG05_06693 [Fusarium graminearum]
FGSG_00557	2.07	--	hypothetical protein FGSG_00557 [Fusarium graminearum PH-1]
MSTRG.7221	1.58	--	unnamed protein product [Fusarium graminearum]
FGSG_02024	1.16	Signal transduction mechanisms	hypothetical protein FGSG_02024 [Fusarium graminearum PH-1]
FGSG_02654	1.36	--	hypothetical protein FGSG_02654 [Fusarium graminearum PH-1]
FGSG_04027	1.27	Translation, ribosomal structure and biogenesis	hypothetical protein FGSG_04027 [Fusarium graminearum PH-1]
FGSG_13641	1.02	Inorganic ion transport and metabolism	hypothetical protein FGSG_13641 [Fusarium graminearum PH-1]
FGSG_08830	1.09	Secondary metabolites biosynthesis, transport and catabolism	hypothetical protein FGSG_08830 [Fusarium graminearum PH-1]
FGSG_12251	1.09	Carbohydrate transport and metabolism	hypothetical protein FGSG_12251 [Fusarium graminearum PH-1]
FGSG_07770	1.55	--	hypothetical protein FGSG_07770 [Fusarium graminearum PH-1]
FGSG_05049	1.06	RNA processing and modification	dimethyladenosine transferase [Fusarium graminearum PH-1]
FGSG_09145	-1.03	--	hypothetical protein FGSG_09145 [Fusarium graminearum PH-1]
FGSG_02155	1.47	--	hypothetical protein FAVG1_09876 [Fusarium avenaceum]
FGSG_06617	-4.01	Cytoskeleton	hypothetical protein FGSG_06617 [Fusarium graminearum PH-1]
FGSG_11293	1.27	Inorganic ion transport and metabolism	hypothetical protein FGSG_11293 [Fusarium graminearum PH-1]
FGSG_00199	-1.16	--	hypothetical protein FGSG_00199 [Fusarium graminearum PH-1]
FGSG_05032	-3.21	--	hypothetical protein FG05_05032 [Fusarium graminearum]
FGSG_13414	1.65	Carbohydrate transport and metabolism	hypothetical protein FGSG_13414 [Fusarium graminearum PH-1]
FGSG_05915	-1.29	--	hypothetical protein FGSG_05915 [Fusarium graminearum PH-1]
FGSG_04227	1.34	--	hypothetical protein FGSG_04227 [Fusarium graminearum PH-1]
FGSG_00015	1.12	General function prediction only	hypothetical protein FGSG_00015 [Fusarium graminearum PH-1]
FGSG_11412	-3.07	--	hypothetical protein FGSG_11412 [Fusarium graminearum PH-1]
FGSG_01088	1.15	--	hypothetical protein FGSG_01088 [Fusarium graminearum PH-1]
FGSG_03220	1.44	--	hypothetical protein FGSG_03220 [Fusarium graminearum PH-1]
FGSG_11830	1.81	--	hypothetical protein FGSG_11830 [Fusarium graminearum PH-1]
FGSG_04822	-1.05	--	hypothetical protein FG05_04822 [Fusarium graminearum]
FGSG_09824	-1.79	--	hypothetical protein FGSG_09824 [Fusarium graminearum PH-1]
FGSG_05509	1.07	Translation, ribosomal structure and biogenesis	hypothetical protein FGSG_05509 [Fusarium graminearum PH-1]
MSTRG.13799	1.14	--	hypothetical protein JCGZ_06007 [Jatropha curcas]
FGSG_03060	-1.2	--	hypothetical protein FGSG_03060 [Fusarium graminearum PH-1]
FGSG_13836	-1.82	--	hypothetical protein FG05_30598 [Fusarium graminearum]
FGSG_13734	-1	--	hypothetical protein FGSG_13734 [Fusarium graminearum PH-1]
FGSG_10156	1	Transcription	hypothetical protein FGSG_10156 [Fusarium graminearum PH-1]
FGSG_04858	1.28	--	hypothetical protein FGSG_04858 [Fusarium graminearum PH-1]
FGSG_01727	1.25	--	hypothetical protein FGSG_01727 [Fusarium graminearum PH-1]
FGSG_11449	1.46	--	hypothetical protein FGSG_11449 [Fusarium graminearum PH-1]
FGSG_03231	-1.49	General function prediction only	hypothetical protein FG05_03231 [Fusarium graminearum]
FGSG_05471	1.08	Posttranslational modification, protein turnover, chaperones	hypothetical protein FGSG_05471 [Fusarium graminearum PH-1]
FGSG_12820	-1.15	--	hypothetical protein FGSG_12820 [Fusarium graminearum PH-1]
FGSG_11461	-1.13	--	hypothetical protein FGSG_11461 [Fusarium graminearum PH-1]
FGSG_01386	1.17	General function prediction only	nucleolar GTP-binding protein 2 [Fusarium graminearum PH-1]
FGSG_11192	-1.44	--	hypothetical protein FGSG_11192 [Fusarium graminearum PH-1]
FGSG_02651	1.34	--	hypothetical protein FGSG_02651 [Fusarium graminearum PH-1]
FGSG_05193	1.18	RNA processing and modification	hypothetical protein FGSG_05193 [Fusarium graminearum PH-1]
FGSG_13888	-1.8	Lipid transport and metabolism	hypothetical protein FGSG_13888 [Fusarium graminearum PH-1]
FGSG_12404	-2.51	--	hypothetical protein FGSG_12404 [Fusarium graminearum PH-1]
FGSG_13244	-1.12	--	LOW QUALITY PROTEIN: hypothetical protein FGSG_13244 [Fusarium graminearum PH-1]
MSTRG.13786	1.04	--	hypothetical protein L969DRAFT_613963, partial [Mixia osmundae IAM 14324]
FGSG_10389	-1	RNA processing and modification	hypothetical protein FGSG_10389 [Fusarium graminearum PH-1]
FGSG_03173	1.16	Lipid transport and metabolism	hypothetical protein FGSG_03173 [Fusarium graminearum PH-1]
FGSG_00892	1.03	General function prediction only	hypothetical protein FGSG_00892 [Fusarium graminearum PH-1]
FGSG_02346	-1.16	--	Delta(14)-sterol reductase [Fusarium graminearum PH-1]
FGSG_03510	1.69	--	hypothetical protein FGSG_03510 [Fusarium graminearum PH-1]
FGSG_01812	1.1	Energy production and conversion	hypothetical protein FGSG_01812 [Fusarium graminearum PH-1]
FGSG_03715	-1.29	--	hypothetical protein FGSG_03715 [Fusarium graminearum PH-1]
MSTRG.12110	1.01	--	unnamed protein product [Fusarium graminearum]
FGSG_02131	-1.23	--	hypothetical protein FGSG_02131 [Fusarium graminearum PH-1]
FGSG_08220	-4.46	--	hypothetical protein FGSG_08220 [Fusarium graminearum PH-1]
FGSG_13826	-1.18	--	hypothetical protein FGSG_13826 [Fusarium graminearum PH-1]
FGSG_08015	-2.16	--	hypothetical protein FGSG_08015 [Fusarium graminearum PH-1]
FGSG_06184	1.04	Lipid transport and metabolism	acyl-CoA desaturase [Fusarium graminearum PH-1]
FGSG_07861	-1.5	--	hypothetical protein FGSG_07861 [Fusarium graminearum PH-1]
FGSG_04504	1.17	Carbohydrate transport and metabolism	hypothetical protein FGSG_04504 [Fusarium graminearum PH-1]
FGSG_12830	-1.07	--	hypothetical protein FGSG_12830 [Fusarium graminearum PH-1]
FGSG_11975	1.05	--	hypothetical protein FGSG_11975 [Fusarium graminearum PH-1]
MSTRG.5505	2.28	--	hypothetical protein DO70_4482 [Burkholderia pseudomallei]
FGSG_04647	-1.76	--	hypothetical protein FGSG_04647 [Fusarium graminearum PH-1]
FGSG_03761	1.82	Secondary metabolites biosynthesis, transport and catabolism	hypothetical protein FGSG_03761 [Fusarium graminearum PH-1]
FGSG_06101	1.03	--	hypothetical protein FGSG_06101 [Fusarium graminearum PH-1]
FGSG_04675	1.14	--	hypothetical protein FGSG_04675 [Fusarium graminearum PH-1]
FGSG_03079	-1.56	--	hypothetical protein FGSG_03079 [Fusarium graminearum PH-1]
FGSG_07006	1.07	RNA processing and modification	hypothetical protein FGSG_07006 [Fusarium graminearum PH-1]
FGSG_04656	-1.02	--	hypothetical protein FGSG_04656 [Fusarium graminearum PH-1]
FGSG_03457	1.02	General function prediction only	hypothetical protein FG05_03457 [Fusarium graminearum]
FGSG_07055	1.09	RNA processing and modification	hypothetical protein FGSG_07055 [Fusarium graminearum PH-1]
FGSG_11419	-3.15	--	hypothetical protein FGSG_11419 [Fusarium graminearum PH-1]
FGSG_08178	1.35	--	hypothetical protein FGSG_08178 [Fusarium graminearum PH-1]
FGSG_08818	-1.36	--	hypothetical protein FGSG_08818 [Fusarium graminearum PH-1]
FGSG_06681	-1.42	General function prediction only	S-formylglutathione hydrolase [Fusarium graminearum PH-1]
FGSG_02561	1.13	RNA processing and modification	hypothetical protein FGSG_02561 [Fusarium graminearum PH-1]
FGSG_02685	1.18	--	hypothetical protein FGSG_02685 [Fusarium graminearum PH-1]
FGSG_02333	-1.76	--	hypothetical protein FGSG_02333 [Fusarium graminearum PH-1]
FGSG_04736	-1.12	--	hypothetical protein FGSG_04736 [Fusarium graminearum PH-1]
FGSG_01446	1.24	RNA processing and modification	hypothetical protein FGSG_01446 [Fusarium graminearum PH-1]
FGSG_11130	1.1	--	hypothetical protein FGSG_11130 [Fusarium graminearum PH-1]
FGSG_11017	-1.27	--	hypothetical protein FGSG_11017 [Fusarium graminearum PH-1]
FGSG_08958	-1.08	--	hypothetical protein FGSG_08958 [Fusarium graminearum PH-1]
FGSG_02309	2.12	--	hypothetical protein FGSG_02309 [Fusarium graminearum PH-1]
FGSG_08055	1.33	Amino acid transport and metabolism	hypothetical protein FGSG_08055 [Fusarium graminearum PH-1]
FGSG_11304	2.14	--	endo-1,4-beta-xylanase [Fusarium graminearum PH-1]
FGSG_12890	-1.42	Translation, ribosomal structure and biogenesis	hypothetical protein FGSG_12890 [Fusarium graminearum PH-1]
FGSG_04306	-1.02	RNA processing and modification	hypothetical protein FGSG_04306 [Fusarium graminearum PH-1]
FGSG_09039	1.06	--	N amino acid transport system protein [Fusarium graminearum PH-1]
FGSG_04689	1.21	--	rhamnogalacturonase A precursor [Fusarium graminearum PH-1]
FGSG_07107	1.3	Translation, ribosomal structure and biogenesis	hypothetical protein FPSE_02674 [Fusarium pseudograminearum CS3096]
FGSG_13650	-1.67	General function prediction only	hypothetical protein FGSG_13650 [Fusarium graminearum PH-1]
FGSG_03168	2.38	General function prediction only	hypothetical protein FGSG_03168 [Fusarium graminearum PH-1]
MSTRG.90	-1.2	RNA processing and modification	unnamed protein product [Fusarium graminearum]
FGSG_00062	1.62	--	hypothetical protein FGSG_00062 [Fusarium graminearum PH-1]
FGSG_07996	-1.33	--	hypothetical protein FGSG_07996 [Fusarium graminearum PH-1]
FGSG_04519	-1.02	--	hypothetical protein FG05_04519 [Fusarium graminearum]
FGSG_01928	-1.04	--	hypothetical protein FGSG_01928 [Fusarium graminearum PH-1]
FGSG_02616	1.1	--	hypothetical protein FGSG_02616 [Fusarium graminearum PH-1]
FGSG_07795	1.29	--	hypothetical protein FGSG_07795 [Fusarium graminearum PH-1]
FGSG_04142	-1.38	--	hypothetical protein FGSG_04142 [Fusarium graminearum PH-1]
FGSG_11200	-1.78	General function prediction only	hypothetical protein FGSG_11200 [Fusarium graminearum PH-1]
FGSG_05332	-1.26	--	hypothetical protein FGSG_05332 [Fusarium graminearum PH-1]
MSTRG.7947	-1.74	--	hypothetical protein AR158_c027R [Paramecium bursaria Chlorella virus AR158]
FGSG_08375	-1.02	Energy production and conversion	hypothetical protein FGSG_08375 [Fusarium graminearum PH-1]
FGSG_00525	1.02	--	hypothetical protein FGSG_00525 [Fusarium graminearum PH-1]
FGSG_06628	1.18	RNA processing and modification	ATP-dependent RNA helicase DRS1 [Fusarium graminearum PH-1]
FGSG_11271	-1.22	--	hypothetical protein FGSG_11271 [Fusarium graminearum PH-1]
FGSG_00973	-1.34	--	hypothetical protein FGSG_00973 [Fusarium graminearum PH-1]
MSTRG.1092	-1.31	--	unnamed protein product [Fusarium graminearum]
FGSG_02978	1.2	General function prediction only	hypothetical protein FGSG_02978 [Fusarium graminearum PH-1]
FGSG_06788	1.09	RNA processing and modification	hypothetical protein FGSG_06788 [Fusarium graminearum PH-1]
FGSG_01775	-1.48	--	hypothetical protein FGSG_01775 [Fusarium graminearum PH-1]
FGSG_01705	-1.68	--	hypothetical protein FGSG_01705 [Fusarium graminearum PH-1]
FGSG_08759	1.07	Function unknown	hypothetical protein FGSG_08759 [Fusarium graminearum PH-1]
MSTRG.8065	-1.01	--	unnamed protein product [Fusarium graminearum]
FGSG_09078	3.02	Cell wall/membrane/envelope biogenesis	hypothetical protein FGSG_09078 [Fusarium graminearum PH-1]
FGSG_09088	1.49	Secondary metabolites biosynthesis, transport and catabolism	hypothetical protein FGSG_09088 [Fusarium graminearum PH-1]
FGSG_03734	1.11	--	hypothetical protein FGSG_03734 [Fusarium graminearum PH-1]
FGSG_12503	-1.66	--	hypothetical protein FGSG_12503 [Fusarium graminearum PH-1]
FGSG_03445	1.05	--	hypothetical protein FGSG_03445 [Fusarium graminearum PH-1]
FGSG_06661	1.23	--	unnamed protein product [Fusarium graminearum]
FGSG_03351	1.13	--	hypothetical protein FG05_03351 [Fusarium graminearum]
FGSG_06821	1.2	Cytoskeleton	hypothetical protein FGSG_06821 [Fusarium graminearum PH-1]
FGSG_00122	-1.19	--	hypothetical protein FGSG_00122 [Fusarium graminearum PH-1]
FGSG_08359	-1.26	--	hypothetical protein FGSG_08359 [Fusarium graminearum PH-1]
FGSG_12120	2.53	Energy production and conversion	hypothetical protein FGSG_12120 [Fusarium graminearum PH-1]
FGSG_04869	-1.26	--	hypothetical protein FGSG_04869 [Fusarium graminearum PH-1]
FGSG_08845	-2.15	General function prediction only	hypothetical protein FGSG_08845 [Fusarium graminearum PH-1]
FGSG_02184	1.23	--	hypothetical protein FGSG_02184 [Fusarium graminearum PH-1]
FGSG_01342	1.44	--	alternative oxidase [Fusarium graminearum PH-1]
FGSG_05740	-1.8	--	sterol 24-C-methyltransferase [Fusarium graminearum PH-1]
FGSG_01801	1.22	Amino acid transport and metabolism	hypothetical protein FGSG_01801 [Fusarium graminearum PH-1]
FGSG_00288	1.22	Signal transduction mechanisms	hypothetical protein FPSE_04368 [Fusarium pseudograminearum CS3096]
FGSG_10668	-1.89	--	hypothetical protein FGSG_10668 [Fusarium graminearum PH-1]
FGSG_06070	1.41	General function prediction only	hypothetical protein FGSG_06070 [Fusarium graminearum PH-1]
FGSG_02116	-1.8	--	unnamed protein product [Fusarium graminearum]
FGSG_04717	1.28	Secondary metabolites biosynthesis, transport and catabolism	hypothetical protein FGSG_04717 [Fusarium graminearum PH-1]
FGSG_13274	1.02	--	unnamed protein product [Fusarium graminearum]
FGSG_06779	1.28	--	hypothetical protein FGSG_06779 [Fusarium graminearum PH-1]
FGSG_00294	1.09	--	hypothetical protein FGSG_00294 [Fusarium graminearum PH-1]
FGSG_13296	-1.17	--	hypothetical protein FGSG_13296 [Fusarium graminearum PH-1]
FGSG_11376	-1.29	--	hypothetical protein FGSG_11376 [Fusarium graminearum PH-1]
FGSG_05039	1.17	--	hypothetical protein FGSG_05039 [Fusarium graminearum PH-1]
FGSG_07457	1.31	RNA processing and modification	hypothetical protein FPSE_09420 [Fusarium pseudograminearum CS3096]
FGSG_07719	-1.16	Cell wall/membrane/envelope biogenesis	hypothetical protein FGSG_07719 [Fusarium graminearum PH-1]
FGSG_13961	-2.85	--	hypothetical protein FGSG_13961, partial [Fusarium graminearum PH-1]
FGSG_00246	1.11	--	hypothetical protein FGSG_00246 [Fusarium graminearum PH-1]
FGSG_10461	-1.8	Secondary metabolites biosynthesis, transport and catabolism	hypothetical protein FGSG_10461 [Fusarium graminearum PH-1]
FGSG_09224	-1.76	--	hypothetical protein FGSG_09224 [Fusarium graminearum PH-1]
MSTRG.3386	-1.12	--	hypothetical protein FOXB_01917 [Fusarium oxysporum Fo5176]
FGSG_01311	1	Inorganic ion transport and metabolism	hypothetical protein FGSG_01311 [Fusarium graminearum PH-1]
FGSG_01728	1.11	--	hypothetical protein FGSG_01728 [Fusarium graminearum PH-1]
FGSG_01070	-1.18	--	hypothetical protein FGSG_01070 [Fusarium graminearum PH-1]
FGSG_03228	1.18	--	hypothetical protein FGSG_03228 [Fusarium graminearum PH-1]
FGSG_09143	-1.07	--	unnamed protein product [Fusarium graminearum]
FGSG_02751	1.55	General function prediction only	inositol oxygenase 4 [Fusarium graminearum PH-1]
FGSG_04518	-1.65	--	hypothetical protein FGSG_04518 [Fusarium graminearum PH-1]
FGSG_06127	-1.29	Energy production and conversion	unnamed protein product [Fusarium graminearum]
FGSG_12045	-1.38	--	hypothetical protein FGSG_12045 [Fusarium graminearum PH-1]
FGSG_04761	-5.3	--	hypothetical protein FGSG_04761 [Fusarium graminearum PH-1]
FGSG_03283	1.17	--	hypothetical protein FGSG_03283 [Fusarium graminearum PH-1]
FGSG_07377	1.47	Replication, recombination and repair	hypothetical protein FPSE_04193 [Fusarium pseudograminearum CS3096]
FGSG_08085	1.19	--	hypothetical protein FGSG_08085 [Fusarium graminearum PH-1]
FGSG_04436	1.38	--	hypothetical protein FGSG_04436 [Fusarium graminearum PH-1]
FGSG_04684	-1.23	--	hypothetical protein FGSG_04684 [Fusarium graminearum PH-1]
FGSG_08812	1.11	Nuclear structure	hypothetical protein FGSG_08812 [Fusarium graminearum PH-1]
