# Supplementary material for: Functional Characterization of Calcineurin-Responsive Transcription Factors Fg01341 and Fg01350 in Fusarium graminearum
Source: Front Microbiol. 2020 Nov 26;11:597998. doi: 10.3389/fmicb.2020.597998 (PMC7726117; doi:10.3389/fmicb.2020.597998)
Supplement: Supplementary Table 3 — Genes differentially expressed in ΔFg01350 mutants. Gene fold-change values from the ΔFg01350 mutants were compared against wild-type, and genes were deemed differentially expressed if the fold-change was ≥2-fold. Gene names and descriptions listed were determined using the GO function. Log2FC, Log2 Fold change. [file Table_3.XLSX]

## Sheet: Sheet1
Table S3: Genes differentially expressed in ΔFg01350 mutants
Locus tag	ΔFg01350 log2FC	KOG_class_description	Description
FGSG_10328	-2.51	--	hypothetical protein FGSG_10328 [Fusarium graminearum PH-1]
FGSG_04938	-2.31	Secondary metabolites biosynthesis, transport and catabolism	hypothetical protein FGSG_04938 [Fusarium graminearum PH-1]
FGSG_11613	-1.65	--	hypothetical protein FGSG_11613 [Fusarium graminearum PH-1]
FGSG_03456	5.33	General function prediction only	hypothetical protein FGSG_03456 [Fusarium graminearum PH-1]
FGSG_04756	4.26	Lipid transport and metabolism	hypothetical protein FGSG_04756 [Fusarium graminearum PH-1]
FGSG_09501	4.05	--	hypothetical protein FGSG_09501 [Fusarium graminearum PH-1]
FGSG_12862	5.24	Posttranslational modification, protein turnover, chaperones	hypothetical protein FGSG_12862 [Fusarium graminearum PH-1]
FGSG_02064	-2.33	General function prediction only	hypothetical protein FGSG_02064 [Fusarium graminearum PH-1]
FGSG_06727	1.42	--	hypothetical protein FGSG_06727 [Fusarium graminearum PH-1]
FGSG_10745	-2.14	--	hypothetical protein FGSG_10745 [Fusarium graminearum PH-1]
FGSG_11335	-1.1	--	hypothetical protein FGSG_11335 [Fusarium graminearum PH-1]
FGSG_05778	-1.24	Posttranslational modification, protein turnover, chaperones	unnamed protein product [Fusarium graminearum]
FGSG_09009	-1.01	--	hypothetical protein FGSG_09009 [Fusarium graminearum PH-1]
FGSG_10175	-1.69	RNA processing and modification	hypothetical protein FGSG_10175 [Fusarium graminearum PH-1]
FGSG_07453	-1.07	--	msp1 [Fusarium graminearum PH-1]
FGSG_07612	-2.65	--	hypothetical protein FGSG_07612 [Fusarium graminearum PH-1]
FGSG_02420	-1.03	--	hypothetical protein FGSG_02420 [Fusarium graminearum PH-1]
FGSG_07708	-1.98	--	hypothetical protein FGSG_07708 [Fusarium graminearum PH-1]
FGSG_05871	-2.67	--	hypothetical protein FGSG_05871 [Fusarium graminearum PH-1]
FGSG_00322	1.81	--	hypothetical protein FGSG_00322 [Fusarium graminearum PH-1]
FGSG_03229	3.02	Inorganic ion transport and metabolism	hypothetical protein FGSG_03229 [Fusarium graminearum PH-1]
FGSG_00374	1.34	--	hypothetical protein FGSG_00374 [Fusarium graminearum PH-1]
FGSG_09105	-2.58	--	unnamed protein product [Fusarium graminearum]
FGSG_02783	-3.55	--	sterol 24-C-methyltransferase [Fusarium graminearum PH-1]
FGSG_07396	-1.06	General function prediction only	hypothetical protein FGSG_07396 [Fusarium graminearum PH-1]
FGSG_09584	-2	Carbohydrate transport and metabolism	hypothetical protein FGSG_09584 [Fusarium graminearum PH-1]
FGSG_08228	5.58	--	unnamed protein product [Fusarium graminearum]
FGSG_09304	-2.68	--	hypothetical protein FG05_09304 [Fusarium graminearum]
FGSG_05105	-3.06	--	hypothetical protein FGSG_05105 [Fusarium graminearum PH-1]
FGSG_05919	3.57	--	hypothetical protein FGSG_05919 [Fusarium graminearum PH-1]
FGSG_05724	5.2	--	hypothetical protein FGSG_05724 [Fusarium graminearum PH-1]
FGSG_05513	1.49	--	pre-mRNA-splicing factor SPP2 [Fusarium graminearum PH-1]
FGSG_00889	-2.93	--	hypothetical protein FGSG_00889 [Fusarium graminearum PH-1]
FGSG_09972	13.23	--	hypothetical protein FGSG_09972 [Fusarium graminearum PH-1]
FGSG_12110	2.05	--	hypothetical protein FGSG_12110 [Fusarium graminearum PH-1]
MSTRG.5912	-2.37	--	unnamed protein product [Fusarium graminearum]
FGSG_07679	-2.58	Function unknown	hypothetical protein FGSG_07679 [Fusarium graminearum PH-1]
FGSG_11443	5.39	--	hypothetical protein FGSG_11443 [Fusarium graminearum PH-1]
FGSG_04317	1.72	General function prediction only	hypothetical protein FGSG_04317 [Fusarium graminearum PH-1]
FGSG_08418	-1.48	--	hypothetical protein FGSG_08418 [Fusarium graminearum PH-1]
FGSG_02790	-1.89	--	hypothetical protein FGSG_02790 [Fusarium graminearum PH-1]
FGSG_09323	1.15	Energy production and conversion	hypothetical protein FGSG_09323 [Fusarium graminearum PH-1]
FGSG_08580	2.12	--	hypothetical protein FGSG_08580 [Fusarium graminearum PH-1]
FGSG_10154	-1.2	--	hypothetical protein FGSG_10154 [Fusarium graminearum PH-1]
FGSG_11234	2.71	--	hypothetical protein FGSG_11234 [Fusarium graminearum PH-1]
FGSG_00548	-1.49	General function prediction only	hypothetical protein FGSG_00548 [Fusarium graminearum PH-1]
FGSG_12189	-1.68	--	hypothetical protein FGSG_12189 [Fusarium graminearum PH-1]
FGSG_13439	-1.39	Cytoskeleton	unnamed protein product [Fusarium graminearum]
FGSG_13062	2.05	--	hypothetical protein FGSG_13062 [Fusarium graminearum PH-1]
FGSG_03703	3.34	Carbohydrate transport and metabolism	hypothetical protein FGSG_03703 [Fusarium graminearum PH-1]
FGSG_10420	8.2	--	hypothetical protein FGSG_10420 [Fusarium graminearum PH-1]
FGSG_02506	-2.74	Nucleotide transport and metabolism	phosphoribosylformylglycinamidine cyclo-ligase [Fusarium graminearum PH-1]
FGSG_01950	2.11	Posttranslational modification, protein turnover, chaperones	unnamed protein product [Fusarium graminearum]
FGSG_01406	-1.42	Replication, recombination and repair	hypothetical protein FGSG_01406 [Fusarium graminearum PH-1]
FGSG_06925	-2.45	Cell cycle control, cell division, chromosome partitioning	hypothetical protein FGSG_06925 [Fusarium graminearum PH-1]
FGSG_11132	3.07	--	cyanamide hydratase [Fusarium graminearum PH-1]
FGSG_12821	3.57	Posttranslational modification, protein turnover, chaperones	hypothetical protein FGSG_12821 [Fusarium graminearum PH-1]
FGSG_09446	-1.21	Function unknown	hypothetical protein FGSG_09446 [Fusarium graminearum PH-1]
FGSG_07374	-3.05	RNA processing and modification	hypothetical protein FGSG_07374 [Fusarium graminearum PH-1]
FGSG_01103	-1.23	--	hypothetical protein FGSG_01103 [Fusarium graminearum PH-1]
FGSG_13662	-2.23	Transcription	DNA-directed RNA polymerase III largest subunit [Fusarium graminearum PH-1]
FGSG_04070	1.67	--	hypothetical protein FGSG_04070 [Fusarium graminearum PH-1]
FGSG_12885	2.64	--	unnamed protein product [Fusarium graminearum]
FGSG_09003	-1.47	Translation, ribosomal structure and biogenesis	hypothetical protein FGSG_09003 [Fusarium graminearum PH-1]
FGSG_03786	-3.17	--	hypothetical protein FGSG_03786 [Fusarium graminearum PH-1]
FGSG_09900	3.32	General function prediction only	hypothetical protein FGSG_09900 [Fusarium graminearum PH-1]
MSTRG.12657	-2.08	--	hypothetical protein FGSG_09813 [Fusarium graminearum PH-1]
FGSG_02428	2.46	--	hypothetical protein FGSG_02428 [Fusarium graminearum PH-1]
FGSG_13195	-3.67	--	hypothetical protein FGSG_13195 [Fusarium graminearum PH-1]
FGSG_02920	5.02	--	hypothetical protein FGSG_02920 [Fusarium graminearum PH-1]
MSTRG.6983	1.89	--	unnamed protein product [Fusarium graminearum]
FGSG_04385	-1.47	Cytoskeleton	hypothetical protein FGSG_04385 [Fusarium graminearum PH-1]
FGSG_04929	1.13	Function unknown	hypothetical protein FGSG_04929 [Fusarium graminearum PH-1]
FGSG_06578	-2.46	--	hypothetical protein FGSG_06578 [Fusarium graminearum PH-1]
FGSG_01353	2.11	Chromatin structure and dynamics	histone deacetylase phd1 [Fusarium graminearum PH-1]
FGSG_09898	-1.49	--	hypothetical protein FGSG_09898 [Fusarium graminearum PH-1]
FGSG_12157	-4.4	--	LOW QUALITY PROTEIN: hypothetical protein FGSG_12157 [Fusarium graminearum PH-1]
FGSG_04296	-2.33	Defense mechanisms	hypothetical protein FGSG_04296 [Fusarium graminearum PH-1]
FGSG_08501	-2.47	Cytoskeleton	hypothetical protein FGSG_08501 [Fusarium graminearum PH-1]
FGSG_00097	-1.42	--	hypothetical protein FGSG_00097 [Fusarium graminearum PH-1]
FGSG_09114	2.6	--	hypothetical protein FGSG_09114 [Fusarium graminearum PH-1]
FGSG_04512	4.54	Inorganic ion transport and metabolism	hypothetical protein FGSG_04512 [Fusarium graminearum PH-1]
FGSG_09222	-1.08	Secondary metabolites biosynthesis, transport and catabolism	hypothetical protein FGSG_09222 [Fusarium graminearum PH-1]
FGSG_09532	-4.04	--	hypothetical protein FGSG_09532 [Fusarium graminearum PH-1]
FGSG_02749	-1.67	Inorganic ion transport and metabolism	hypothetical protein FPSE_10601 [Fusarium pseudograminearum CS3096]
FGSG_06316	-1.68	Replication, recombination and repair	unnamed protein product [Fusarium graminearum]
FGSG_05803	-5.5	--	hypothetical protein FGSG_05803 [Fusarium graminearum PH-1]
FGSG_14036	-1.93	--	mortality factor 4-like protein 1 [Fusarium oxysporum FOSC 3-a]
FGSG_07182	-1.59	Translation, ribosomal structure and biogenesis	hypothetical protein FPSE_03201 [Fusarium pseudograminearum CS3096]
MSTRG.10208	-2.05	--	hypothetical protein FGSG_10892 [Fusarium graminearum PH-1]
FGSG_04018	2.37	--	hypothetical protein FGSG_04018 [Fusarium graminearum PH-1]
FGSG_10728	1.16	--	hypothetical protein FGSG_10728 [Fusarium graminearum PH-1]
FGSG_13455	-2.33	--	hypothetical protein FGSG_13455 [Fusarium graminearum PH-1]
FGSG_00444	5.62	Signal transduction mechanisms	hypothetical protein FVEG_00904 [Fusarium verticillioides 7600]
MSTRG.5415	3.49	--	hypothetical protein FOC1_g10015042, partial [Fusarium oxysporum f. sp. cubense race 1]
FGSG_12785	-2.03	--	unnamed protein product [Fusarium graminearum]
FGSG_12323	-2.79	--	hypothetical protein FGSG_12323 [Fusarium graminearum PH-1]
MSTRG.1882	2.63	--	hypothetical protein FOZG_00508 [Fusarium oxysporum Fo47]
FGSG_11302	-1.58	--	hypothetical protein FGSG_11302 [Fusarium graminearum PH-1]
FGSG_00738	5.3	General function prediction only	hypothetical protein FGSG_00738 [Fusarium graminearum PH-1]
FGSG_07552	2.61	--	hypothetical protein FGSG_07552 [Fusarium graminearum PH-1]
FGSG_06666	-1.37	--	hypothetical protein FGSG_06666 [Fusarium graminearum PH-1]
MSTRG.10342	-1.74	Carbohydrate transport and metabolism	hypothetical protein FGSG_10809 [Fusarium graminearum PH-1]
FGSG_06796	-1.38	General function prediction only	hypothetical protein FGSG_06796 [Fusarium graminearum PH-1]
FGSG_10017	-2.04	Transcription	hypothetical protein FG05_10017 [Fusarium graminearum]
FGSG_12949	3.4	--	hypothetical protein FGSG_12949 [Fusarium graminearum PH-1]
MSTRG.4857	4.45	--	unnamed protein product [Fusarium graminearum]
FGSG_06214	-1.72	General function prediction only	hypothetical protein FGSG_06214 [Fusarium graminearum PH-1]
FGSG_04494	2.56	--	hypothetical protein FGSG_04494 [Fusarium graminearum PH-1]
FGSG_03321	3.34	--	hypothetical protein FGSG_03321 [Fusarium graminearum PH-1]
FGSG_09153	-1.03	--	hypothetical protein FGSG_09153 [Fusarium graminearum PH-1]
FGSG_01920	-2.24	Replication, recombination and repair	DNA replication licensing factor mcm3 [Fusarium graminearum PH-1]
FGSG_05950	-1.73	Lipid transport and metabolism	hypothetical protein FGSG_05950 [Fusarium graminearum PH-1]
FGSG_05839	-1.16	General function prediction only	hypothetical protein FPSE_05821 [Fusarium pseudograminearum CS3096]
FGSG_07204	-1.71	--	hypothetical protein FGSG_07204 [Fusarium graminearum PH-1]
FGSG_01365	-1.24	Chromatin structure and dynamics	hypothetical protein FPSE_11537 [Fusarium pseudograminearum CS3096]
FGSG_12668	3.4	General function prediction only	hypothetical protein FG05_12668 [Fusarium graminearum]
FGSG_09234	-1.02	Energy production and conversion	NADH dehydrogenase iron-sulfur protein 3 [Fusarium graminearum PH-1]
MSTRG.6152	4.66	--	pentafunctional AROM polypeptide [Fusarium graminearum PH-1]
FGSG_08906	-2.69	Cell cycle control, cell division, chromosome partitioning	hypothetical protein FG05_08906 [Fusarium graminearum]
FGSG_13388	1.35	--	hypothetical protein FGSG_13388 [Fusarium graminearum PH-1]
MSTRG.1016	4.38	Posttranslational modification, protein turnover, chaperones	heat shock protein 70 [Fusarium graminearum PH-1]
FGSG_01506	-3.04	Cell cycle control, cell division, chromosome partitioning	unnamed protein product [Fusarium graminearum]
FGSG_09908	2.63	Signal transduction mechanisms	hypothetical protein FPSE_03086 [Fusarium pseudograminearum CS3096]
FGSG_01424	-1.21	--	hypothetical protein FGSG_01424 [Fusarium graminearum PH-1]
MSTRG.11911	-3.93	--	hypothetical protein FG05_07340 [Fusarium graminearum]
FGSG_12614	-1.91	--	hypothetical protein FGSG_12614 [Fusarium graminearum PH-1]
FGSG_06958	-1.49	Translation, ribosomal structure and biogenesis	glycyl-tRNA synthetase 1 [Fusarium graminearum PH-1]
FGSG_04760	5.29	--	hypothetical protein FGSG_04760 [Fusarium graminearum PH-1]
FGSG_05889	-1.08	Posttranslational modification, protein turnover, chaperones	hypothetical protein FGSG_05889 [Fusarium graminearum PH-1]
FGSG_05514	4.51	--	hypothetical protein FGSG_05514 [Fusarium graminearum PH-1]
FGSG_09103	8.2	--	hypothetical protein FGSG_09103 [Fusarium graminearum PH-1]
FGSG_07638	-4.59	--	hypothetical protein FGSG_07638 [Fusarium graminearum PH-1]
FGSG_08703	-1.41	General function prediction only	hypothetical protein FGSG_08703 [Fusarium graminearum PH-1]
FGSG_03943	3.3	--	hypothetical protein FGSG_03943 [Fusarium graminearum PH-1]
FGSG_12883	-2.14	General function prediction only	hypothetical protein FGSG_12883 [Fusarium graminearum PH-1]
MSTRG.13765	-2.54	--	hypothetical protein FG05_30172 [Fusarium graminearum]
FGSG_00910	-1.43	--	hypothetical protein FGSG_00910 [Fusarium graminearum PH-1]
FGSG_09863	2.82	Lipid transport and metabolism	sterol O-acyltransferase [Fusarium verticillioides 7600]
FGSG_03901	-2.43	--	hypothetical protein FGSG_03901 [Fusarium graminearum PH-1]
FGSG_03890	1.22	Carbohydrate transport and metabolism	hypothetical protein FGSG_03890 [Fusarium graminearum PH-1]
FGSG_11230	2.56	Secondary metabolites biosynthesis, transport and catabolism	hypothetical protein FGSG_11230 [Fusarium graminearum PH-1]
FGSG_06290	-1.24	Amino acid transport and metabolism	hypothetical protein FPSE_01006 [Fusarium pseudograminearum CS3096]
FGSG_01172	1.02	--	hypothetical protein FGSG_01172 [Fusarium graminearum PH-1]
FGSG_05452	3.06	--	hypothetical protein FG05_05452 [Fusarium graminearum]
FGSG_01788	-1.4	--	hypothetical protein FGSG_01788 [Fusarium graminearum PH-1]
FGSG_08516	-1.75	General function prediction only	hypothetical protein FGSG_08516 [Fusarium graminearum PH-1]
FGSG_03609	10.26	--	hypothetical protein FGSG_03609 [Fusarium graminearum PH-1]
FGSG_03109	5.63	--	hypothetical protein FGSG_03109 [Fusarium graminearum PH-1]
MSTRG.7481	5.61	--	hypothetical protein FOXB_07543 [Fusarium oxysporum Fo5176]
FGSG_11129	-1.11	--	hypothetical protein FGSG_11129 [Fusarium graminearum PH-1]
FGSG_03146	-5.72	Signal transduction mechanisms	Protein kinase-like protein [Metarhizium robertsii ARSEF 23]
MSTRG.3828	1.79	--	unnamed protein product [Fusarium graminearum]
FGSG_13779	-2.77	--	hypothetical protein FGSG_13779 [Fusarium graminearum PH-1]
FGSG_12300	-1.23	--	hypothetical protein FGSG_12300 [Fusarium graminearum PH-1]
FGSG_11963	-2.45	--	hypothetical protein FGSG_11963 [Fusarium graminearum PH-1]
FGSG_10960	-3.21	General function prediction only	hypothetical protein FGSG_10960 [Fusarium graminearum PH-1]
FGSG_04449	2.81	--	hypothetical protein FGSG_04449 [Fusarium graminearum PH-1]
FGSG_02089	1.23	--	hypothetical protein FGSG_02089 [Fusarium graminearum PH-1]
FGSG_01756	2.24	--	hypothetical protein FGSG_01756 [Fusarium graminearum PH-1]
FGSG_03094	2.61	General function prediction only	hypothetical protein FGSG_03094 [Fusarium graminearum PH-1]
FGSG_07518	3.06	Inorganic ion transport and metabolism	hypothetical protein FGSG_07518 [Fusarium graminearum PH-1]
FGSG_01894	-1.38	--	hypothetical protein FGSG_01894 [Fusarium graminearum PH-1]
FGSG_02910	3.04	--	hypothetical protein FGSG_02910 [Fusarium graminearum PH-1]
FGSG_08046	2.43	General function prediction only	hypothetical protein FGSG_08046 [Fusarium graminearum PH-1]
FGSG_10570	1.08	General function prediction only	hypothetical protein FGSG_10570 [Fusarium graminearum PH-1]
FGSG_02848	2.92	--	hypothetical protein FGSG_02848 [Fusarium graminearum PH-1]
FGSG_01221	1.74	--	hypothetical protein FGSG_01221 [Fusarium graminearum PH-1]
MSTRG.3077	2	--	hypothetical protein FG05_12149 [Fusarium graminearum]
MSTRG.11434	2.07	--	hypothetical protein FG05_30524 [Fusarium graminearum]
FGSG_08084	-2.69	Carbohydrate transport and metabolism	hypothetical protein FGSG_08084 [Fusarium graminearum PH-1]
FGSG_06389	-2.07	--	hypothetical protein FVEG_06452 [Fusarium verticillioides 7600]
FGSG_06537	-3.22	--	N amino acid transport system protein [Fusarium graminearum PH-1]
FGSG_06777	-3.59	Replication, recombination and repair	DNA replication licensing factor mcm5 [Fusarium graminearum PH-1]
FGSG_02528	-1.83	Transcription	hypothetical protein FGSG_02528 [Fusarium graminearum PH-1]
FGSG_05644	-1.32	Cytoskeleton	hypothetical protein FGSG_05644 [Fusarium graminearum PH-1]
FGSG_09095	3.12	--	hypothetical protein FGSG_09095 [Fusarium graminearum PH-1]
FGSG_04369	1.07	General function prediction only	hypothetical protein FGSG_04369 [Fusarium graminearum PH-1]
FGSG_05518	-1.48	Function unknown	hypothetical protein FGSG_05518 [Fusarium graminearum PH-1]
FGSG_03837	-4.08	--	hypothetical protein FGSG_03837 [Fusarium graminearum PH-1]
MSTRG.12779	1.81	--	hypothetical protein FPSE_06114 [Fusarium pseudograminearum CS3096]
FGSG_00842	-1.9	--	hypothetical protein FGSG_00842 [Fusarium graminearum PH-1]
FGSG_02587	1.66	--	hypothetical protein FGSG_02587 [Fusarium graminearum PH-1]
FGSG_10660	-2.14	--	hypothetical protein FGSG_10660 [Fusarium graminearum PH-1]
FGSG_01445	2.49	Carbohydrate transport and metabolism	hypothetical protein FGSG_01445 [Fusarium graminearum PH-1]
FGSG_03551	-1.43	--	hypothetical protein FGSG_03551 [Fusarium graminearum PH-1]
FGSG_05719	1.11	--	hypothetical protein FGSG_05719 [Fusarium graminearum PH-1]
FGSG_04413	1.31	Amino acid transport and metabolism	hypothetical protein FGSG_04413 [Fusarium graminearum PH-1]
FGSG_07209	-1.01	Amino acid transport and metabolism	hypothetical protein FGSG_07209 [Fusarium graminearum PH-1]
FGSG_07123	-1.3	--	hypothetical protein FGSG_07123 [Fusarium graminearum PH-1]
FGSG_09266	-5.11	Lipid transport and metabolism	hydroxymethylglutaryl-CoA synthase [Fusarium graminearum PH-1]
FGSG_13421	1.07	--	hypothetical protein FGSG_13421 [Fusarium graminearum PH-1]
FGSG_05678	-3.08	General function prediction only	hypothetical protein FGSG_05678 [Fusarium graminearum PH-1]
FGSG_10370	-4.21	--	hypothetical protein FGSG_10370 [Fusarium graminearum PH-1]
FGSG_01664	-3.42	--	hypothetical protein FGSG_01664 [Fusarium graminearum PH-1]
FGSG_01743	-2.66	Lipid transport and metabolism	hypothetical protein FG05_01743 [Fusarium graminearum]
FGSG_13457	-2.43	--	hypothetical protein FGSG_13457 [Fusarium graminearum PH-1]
FGSG_07131	-1.16	Energy production and conversion	hypothetical protein FGSG_07131 [Fusarium graminearum PH-1]
FGSG_11828	1.51	Signal transduction mechanisms	hypothetical protein FGSG_11828 [Fusarium graminearum PH-1]
FGSG_03831	-1.21	--	hypothetical protein FGSG_03831 [Fusarium graminearum PH-1]
FGSG_10216	1.33	--	hypothetical protein FGSG_10216 [Fusarium graminearum PH-1]
FGSG_07043	-2.26	Replication, recombination and repair	unnamed protein product [Fusarium graminearum]
FGSG_06776	-2.76	Cell cycle control, cell division, chromosome partitioning	hypothetical protein FGSG_06776 [Fusarium graminearum PH-1]
FGSG_07099	-3.03	--	hypothetical protein FGSG_07099 [Fusarium graminearum PH-1]
FGSG_07895	8.82	--	hypothetical protein FGSG_07895 [Fusarium graminearum PH-1]
FGSG_02393	1.6	--	hypothetical protein FGSG_02393 [Fusarium graminearum PH-1]
FGSG_06208	2.72	--	hypothetical protein FGSG_06208 [Fusarium graminearum PH-1]
MSTRG.9501	2.52	--	unnamed protein product [Fusarium graminearum]
FGSG_07213	1.2	Posttranslational modification, protein turnover, chaperones	hypothetical protein FGSG_07213 [Fusarium graminearum PH-1]
FGSG_07682	-1.7	Carbohydrate transport and metabolism	hypothetical protein FGSG_07682 [Fusarium graminearum PH-1]
FGSG_04874	-3.67	--	hypothetical protein FGSG_04874 [Fusarium graminearum PH-1]
FGSG_12143	-2.59	--	hypothetical protein FGSG_12143 [Fusarium graminearum PH-1]
FGSG_00541	1.37	Secondary metabolites biosynthesis, transport and catabolism	hypothetical protein FGSG_00541 [Fusarium graminearum PH-1]
FGSG_08098	5.13	General function prediction only	hypothetical protein FGSG_08098 [Fusarium graminearum PH-1]
FGSG_03195	-2.28	--	hypothetical protein FGSG_03195 [Fusarium graminearum PH-1]
MSTRG.4216	-2.04	--	hypothetical protein FGSG_13749 [Fusarium graminearum PH-1]
FGSG_05673	-1.49	--	hypothetical protein FGSG_05673 [Fusarium graminearum PH-1]
FGSG_02325	1.5	--	hypothetical protein FGSG_02325 [Fusarium graminearum PH-1]
FGSG_05720	1.4	General function prediction only	hypothetical protein FGSG_05720 [Fusarium graminearum PH-1]
FGSG_13098	-2.31	--	hypothetical protein FGSG_13098 [Fusarium graminearum PH-1]
FGSG_03160	2.97	--	hypothetical protein FGSG_03160 [Fusarium graminearum PH-1]
FGSG_05175	2.04	--	hypothetical protein FGSG_05175 [Fusarium graminearum PH-1]
FGSG_01695	9.19	--	hypothetical protein FGSG_01695 [Fusarium graminearum PH-1]
FGSG_07272	1.45	--	hypothetical protein FGSG_07272 [Fusarium graminearum PH-1]
FGSG_05905	-1.05	General function prediction only	unnamed protein product [Fusarium graminearum]
FGSG_05561	-1.62	Posttranslational modification, protein turnover, chaperones	hypothetical protein FGSG_05561 [Fusarium graminearum PH-1]
FGSG_06798	-1.92	Chromatin structure and dynamics	histone acetyltransferase type B subunit 2 [Fusarium graminearum PH-1]
FGSG_02179	-2.76	--	hypothetical protein FGSG_02179 [Fusarium graminearum PH-1]
FGSG_09469	5.33	--	hypothetical protein FGSG_09469 [Fusarium graminearum PH-1]
FGSG_05757	4	--	hypothetical protein FGSG_05757 [Fusarium graminearum PH-1]
FGSG_13617	-1.45	Amino acid transport and metabolism	D-amino-acid oxidase [Fusarium graminearum PH-1]
FGSG_02187	-4.21	--	hypothetical protein FGSG_02187 [Fusarium graminearum PH-1]
FGSG_10605	3.78	--	hypothetical protein FGSG_10605 [Fusarium graminearum PH-1]
FGSG_01494	1.09	--	hypothetical protein FGSG_01494 [Fusarium graminearum PH-1]
FGSG_07238	-1.42	--	hypothetical protein FGSG_07238 [Fusarium graminearum PH-1]
FGSG_02124	2.59	--	hypothetical protein FGSG_02124 [Fusarium graminearum PH-1]
FGSG_07260	-1.86	--	hypothetical protein FGSG_07260 [Fusarium graminearum PH-1]
MSTRG.7838	4.31	--	antifungal protein [Fusarium avenaceum]
FGSG_02915	8.37	--	hypothetical protein FGSG_02915 [Fusarium graminearum PH-1]
FGSG_11298	4.11	Secondary metabolites biosynthesis, transport and catabolism	hypothetical protein FGSG_11298 [Fusarium graminearum PH-1]
FGSG_13555	-2	Translation, ribosomal structure and biogenesis	hypothetical protein FGSG_13555 [Fusarium graminearum PH-1]
FGSG_12755	-1.85	--	hypothetical protein FGSG_12755 [Fusarium graminearum PH-1]
FGSG_00196	1.94	--	hypothetical protein FG05_00196 [Fusarium graminearum]
FGSG_10166	-1.93	--	hypothetical protein FGSG_10166 [Fusarium graminearum PH-1]
FGSG_03016	2.42	--	hypothetical protein FGSG_03016 [Fusarium graminearum PH-1]
FGSG_12578	3.17	Intracellular trafficking, secretion, and vesicular transport	hypothetical protein FGSG_12578 [Fusarium graminearum PH-1]
FGSG_02331	3.2	Carbohydrate transport and metabolism	hypothetical protein FGSG_02331 [Fusarium graminearum PH-1]
FGSG_13389	-1.23	--	unnamed protein product [Fusarium graminearum]
FGSG_08314	2.26	Posttranslational modification, protein turnover, chaperones	hypothetical protein FPSE_09492 [Fusarium pseudograminearum CS3096]
FGSG_07792	-2.3	--	hypothetical protein FGSG_07792 [Fusarium graminearum PH-1]
MSTRG.7212	-2.02	--	hypothetical protein FPSE_08472 [Fusarium pseudograminearum CS3096]
FGSG_05322	-1.24	--	hypothetical protein FG05_05322 [Fusarium graminearum]
FGSG_05299	-1.71	Coenzyme transport and metabolism	hypothetical protein FGSG_05299 [Fusarium graminearum PH-1]
FGSG_11966	1.46	Posttranslational modification, protein turnover, chaperones	hypothetical protein FGSG_11966 [Fusarium graminearum PH-1]
FGSG_10482	-3.53	Replication, recombination and repair	hypothetical protein FGSG_10482 [Fusarium graminearum PH-1]
FGSG_00260	-1	Signal transduction mechanisms	hypothetical protein FGSG_00260 [Fusarium graminearum PH-1]
MSTRG.8836	2.01	--	hypothetical protein FPSE_06184 [Fusarium pseudograminearum CS3096]
FGSG_09048	-2.46	Amino acid transport and metabolism	unnamed protein product [Fusarium graminearum]
FGSG_09386	-1.43	General function prediction only	hypothetical protein FGSG_09386 [Fusarium graminearum PH-1]
FGSG_06824	3.21	--	hypothetical protein FGSG_06824 [Fusarium graminearum PH-1]
FGSG_07880	4.73	--	hypothetical protein FG05_07880, partial [Fusarium graminearum]
FGSG_00648	-2.25	--	hypothetical protein FGSG_00648 [Fusarium graminearum PH-1]
FGSG_02048	-1.79	--	unnamed protein product [Fusarium graminearum]
FGSG_06093	-2.63	Amino acid transport and metabolism	hypothetical protein FPSE_04249 [Fusarium pseudograminearum CS3096]
FGSG_07163	-3.08	--	hypothetical protein FGSG_07163 [Fusarium graminearum PH-1]
FGSG_03641	4.52	--	hypothetical protein FGSG_03641 [Fusarium graminearum PH-1]
FGSG_12001	2.18	--	hypothetical protein FGSG_12001 [Fusarium graminearum PH-1]
FGSG_08503	3.73	Defense mechanisms	hypothetical protein FGSG_08503 [Fusarium graminearum PH-1]
FGSG_09261	1.58	General function prediction only	hypothetical protein FGSG_09261 [Fusarium graminearum PH-1]
FGSG_08427	1.1	Transcription	hypothetical protein FPSE_05036 [Fusarium pseudograminearum CS3096]
FGSG_02972	-1.44	--	hypothetical protein FGSG_02972 [Fusarium graminearum PH-1]
FGSG_04456	-1.21	Cell wall/membrane/envelope biogenesis	hypothetical protein FGSG_04456 [Fusarium graminearum PH-1]
FGSG_12390	-1.14	General function prediction only	hypothetical protein FGSG_12390 [Fusarium graminearum PH-1]
FGSG_12329	-1.75	--	hypothetical protein FGSG_12329 [Fusarium graminearum PH-1]
FGSG_06465	-6.23	Lipid transport and metabolism	hypothetical protein FGSG_06465 [Fusarium graminearum PH-1]
FGSG_06716	2.19	Replication, recombination and repair	unnamed protein product [Fusarium graminearum]
MSTRG.3885	4.15	--	hypothetical protein FGSG_10135 [Fusarium graminearum PH-1]
FGSG_13074	3.01	--	hypothetical protein FGSG_13074 [Fusarium graminearum PH-1]
FGSG_04727	1.32	--	hypothetical protein FGSG_04727 [Fusarium graminearum PH-1]
FGSG_06158	-1.87	Cytoskeleton	hypothetical protein FGSG_06158 [Fusarium graminearum PH-1]
FGSG_07026	1.29	--	hypothetical protein FGSG_07026 [Fusarium graminearum PH-1]
FGSG_05685	-1.45	--	hypothetical protein FG05_05685 [Fusarium graminearum]
FGSG_07216	3.03	--	hypothetical protein FGSG_07216 [Fusarium graminearum PH-1]
FGSG_04218	-2.25	Amino acid transport and metabolism	hypothetical protein FGSG_04218 [Fusarium graminearum PH-1]
FGSG_10636	2.4	--	hypothetical protein FGSG_10636 [Fusarium graminearum PH-1]
FGSG_12431	3.61	--	hypothetical protein FGSG_12431 [Fusarium graminearum PH-1]
FGSG_05654	-2.81	Signal transduction mechanisms	hypothetical protein FGSG_05654 [Fusarium graminearum PH-1]
FGSG_04659	-2.08	--	hypothetical protein FGSG_04659 [Fusarium graminearum PH-1]
FGSG_11013	-1.7	--	hypothetical protein FGSG_11013 [Fusarium graminearum PH-1]
MSTRG.5997	-2.15	--	hypothetical protein FG05_30451 [Fusarium graminearum]
FGSG_05203	-1.12	Translation, ribosomal structure and biogenesis	meiotic coiled-coil protein 2 [Fusarium graminearum PH-1]
FGSG_07613	-3.5	--	hypothetical protein FGSG_07613 [Fusarium graminearum PH-1]
FGSG_11905	-1.21	--	hypothetical protein FGSG_11905 [Fusarium graminearum PH-1]
FGSG_00096	6.19	Carbohydrate transport and metabolism	hypothetical protein FGSG_00096 [Fusarium graminearum PH-1]
FGSG_06452	1.51	--	hypothetical protein FGSG_06452 [Fusarium graminearum PH-1]
FGSG_05217	2.75	General function prediction only	hypothetical protein FGSG_05217 [Fusarium graminearum PH-1]
FGSG_07927	2.12	--	hypothetical protein FGSG_07927 [Fusarium graminearum PH-1]
FGSG_00528	-2.59	--	hypothetical protein FGSG_00528 [Fusarium graminearum PH-1]
FGSG_00265	-2.25	--	hypothetical protein FGSG_00265 [Fusarium graminearum PH-1]
FGSG_01529	1.39	--	hypothetical protein FGSG_01529 [Fusarium graminearum PH-1]
FGSG_08111	2.32	--	unnamed protein product [Fusarium graminearum]
FGSG_12254	2.51	--	hypothetical protein FGSG_12254 [Fusarium graminearum PH-1]
FGSG_06306	-1.22	Posttranslational modification, protein turnover, chaperones	T-complex protein 1 subunit eta [Fusarium graminearum PH-1]
MSTRG.12677	-1.4	--	hypothetical protein FG05_35133 [Fusarium graminearum]
FGSG_06577	-1.15	Signal transduction mechanisms	hypothetical protein FGSG_06577 [Fusarium graminearum PH-1]
FGSG_02727	-1.75	Replication, recombination and repair	hypothetical protein FG05_02727 [Fusarium graminearum]
FGSG_12204	5.27	Carbohydrate transport and metabolism	hypothetical protein FGSG_12204 [Fusarium graminearum PH-1]
FGSG_07685	1.3	Secondary metabolites biosynthesis, transport and catabolism	hypothetical protein FGSG_07685 [Fusarium graminearum PH-1]
FGSG_13834	1.25	--	hypothetical protein FGSG_13834 [Fusarium graminearum PH-1]
FGSG_10352	1.04	Posttranslational modification, protein turnover, chaperones	peptidyl-prolyl cis-trans isomerase D [Fusarium graminearum PH-1]
FGSG_09083	3.71	--	unnamed protein product [Fusarium graminearum]
FGSG_07949	2.17	Signal transduction mechanisms	hypothetical protein FGSG_07949 [Fusarium graminearum PH-1]
FGSG_01475	-1.74	Posttranslational modification, protein turnover, chaperones	hypothetical protein FG05_01475 [Fusarium graminearum]
FGSG_10591	2.44	Signal transduction mechanisms	hypothetical protein FGSG_10591 [Fusarium graminearum PH-1]
FGSG_03157	4.85	--	hypothetical protein FGSG_03157 [Fusarium graminearum PH-1]
FGSG_00407	2.42	General function prediction only	sporulation protein SPS19 [Fusarium graminearum PH-1]
FGSG_04860	1.58	--	hypothetical protein FGSG_04860 [Fusarium graminearum PH-1]
FGSG_08263	-1.92	--	hypothetical protein FGSG_08263 [Fusarium graminearum PH-1]
FGSG_05679	2	--	hypothetical protein FG05_05679 [Fusarium graminearum]
FGSG_04763	1.49	--	hypothetical protein FGSG_04763 [Fusarium graminearum PH-1]
FGSG_11908	-1.35	--	hypothetical protein FGSG_11908 [Fusarium graminearum PH-1]
FGSG_02663	-1.7	--	hypothetical protein FGSG_02663 [Fusarium graminearum PH-1]
FGSG_05866	1.31	--	hypothetical protein FGSG_05866 [Fusarium graminearum PH-1]
FGSG_06612	1.61	--	hypothetical protein FGSG_06612 [Fusarium graminearum PH-1]
FGSG_01549	-3.68	--	hypothetical protein FGSG_01549 [Fusarium graminearum PH-1]
FGSG_01900	-1.94	Intracellular trafficking, secretion, and vesicular transport	hypothetical protein FGSG_01900 [Fusarium graminearum PH-1]
FGSG_06886	1.37	Posttranslational modification, protein turnover, chaperones	hypothetical protein FPSE_11776 [Fusarium pseudograminearum CS3096]
FGSG_02913	4.88	--	unnamed protein product [Fusarium graminearum]
FGSG_08909	1.95	Amino acid transport and metabolism	hypothetical protein FGSG_08909 [Fusarium graminearum PH-1]
FGSG_06088	1.84	--	hypothetical protein FGSG_06088 [Fusarium graminearum PH-1]
FGSG_01701	3.11	--	hypothetical protein FGSG_01701 [Fusarium graminearum PH-1]
FGSG_09317	-2.58	--	hypothetical protein FGSG_09317 [Fusarium graminearum PH-1]
FGSG_06102	1.2	--	hypothetical protein FGSG_06102 [Fusarium graminearum PH-1]
FGSG_08101	-2.09	--	unnamed protein product [Fusarium graminearum]
FGSG_02518	-1.67	--	unnamed protein product [Fusarium graminearum]
FGSG_10567	-1.13	--	hypothetical protein FG05_10567 [Fusarium graminearum]
FGSG_09939	-2.81	--	unnamed protein product [Fusarium graminearum]
FGSG_09791	-2.48	--	hypothetical protein FGSG_09791 [Fusarium graminearum PH-1]
FGSG_02679	-3.33	--	hypothetical protein FGSG_02679 [Fusarium graminearum PH-1]
FGSG_08137	1.46	--	chaperone protein hchA [Fusarium graminearum PH-1]
FGSG_08207	6.42	Secondary metabolites biosynthesis, transport and catabolism	hypothetical protein FGSG_08207 [Fusarium graminearum PH-1]
FGSG_06318	1.19	Signal transduction mechanisms	hypothetical protein FGSG_06318 [Fusarium graminearum PH-1]
FGSG_07917	-1.3	Function unknown	hypothetical protein FGSG_07917 [Fusarium graminearum PH-1]
FGSG_12426	-1.05	Cell cycle control, cell division, chromosome partitioning	hypothetical protein FGSG_12426 [Fusarium graminearum PH-1]
FGSG_13103	-2.12	Function unknown	hypothetical protein FGSG_13103 [Fusarium graminearum PH-1]
FGSG_10810	-1.01	--	hypothetical protein FGSG_10810 [Fusarium graminearum PH-1]
FGSG_07672	-5.61	--	hypothetical protein FGSG_07672 [Fusarium graminearum PH-1]
FGSG_06298	-1.7	Function unknown	hypothetical protein FGSG_06298 [Fusarium graminearum PH-1]
FGSG_07575	-1.11	--	hypothetical protein FG05_07575 [Fusarium graminearum]
FGSG_01395	-1.16	--	hypothetical protein FGSG_01395 [Fusarium graminearum PH-1]
FGSG_12337	5.35	--	hypothetical protein FGSG_12337 [Fusarium graminearum PH-1]
FGSG_09148	-1.58	--	hypothetical protein FGSG_09148 [Fusarium graminearum PH-1]
FGSG_08753	-1.43	--	hypothetical protein FGSG_08753 [Fusarium graminearum PH-1]
FGSG_01069	3.55	Carbohydrate transport and metabolism	hypothetical protein FGSG_01069 [Fusarium graminearum PH-1]
FGSG_12960	3.75	--	hypothetical protein FGSG_12960 [Fusarium graminearum PH-1]
FGSG_02247	1.22	Secondary metabolites biosynthesis, transport and catabolism	hypothetical protein FGSG_02247 [Fusarium graminearum PH-1]
FGSG_04394	-1.37	--	hypothetical protein FGSG_04394 [Fusarium graminearum PH-1]
FGSG_07529	-5.15	General function prediction only	hypothetical protein FGSG_07529 [Fusarium graminearum PH-1]
FGSG_11274	-1.06	--	hypothetical protein FGSG_11274 [Fusarium graminearum PH-1]
FGSG_09435	-1.21	--	hypothetical protein FGSG_09435 [Fusarium graminearum PH-1]
FGSG_00885	1.73	--	hypothetical protein FG05_00885 [Fusarium graminearum]
FGSG_09289	1.16	--	hypothetical protein FGSG_09289 [Fusarium graminearum PH-1]
FGSG_02902	-1.17	--	hypothetical protein FGSG_02902 [Fusarium graminearum PH-1]
FGSG_02071	-1.74	Lipid transport and metabolism	hypothetical protein FGSG_02071 [Fusarium graminearum PH-1]
FGSG_09120	2.31	Cell wall/membrane/envelope biogenesis	hypothetical protein FGSG_09120 [Fusarium graminearum PH-1]
FGSG_06422	1.4	Nucleotide transport and metabolism	unnamed protein product [Fusarium graminearum]
FGSG_06357	2.04	--	hypothetical protein FGSG_06357 [Fusarium graminearum PH-1]
FGSG_09903	-1.3	Signal transduction mechanisms	kinase byr1 [Fusarium graminearum PH-1]
FGSG_03873	-1.53	--	hypothetical protein FGSG_03873 [Fusarium graminearum PH-1]
FGSG_00351	4.07	--	hypothetical protein FGSG_00351 [Fusarium graminearum PH-1]
FGSG_09986	-3.09	--	hypothetical protein FGSG_09986 [Fusarium graminearum PH-1]
FGSG_03713	4.8	--	hypothetical protein FGSG_03713 [Fusarium graminearum PH-1]
FGSG_12248	1.59	--	hypothetical protein FGSG_12248 [Fusarium graminearum PH-1]
FGSG_12723	1.26	--	hypothetical protein FGSG_12723 [Fusarium graminearum PH-1]
FGSG_05060	2.7	Signal transduction mechanisms	hypothetical protein FGSG_05060 [Fusarium graminearum PH-1]
FGSG_10789	-1.58	Replication, recombination and repair	hypothetical protein FPSE_08836 [Fusarium pseudograminearum CS3096]
FGSG_03821	1.49	--	unnamed protein product [Fusarium graminearum]
FGSG_02287	4.68	Lipid transport and metabolism	hypothetical protein FGSG_02287 [Fusarium graminearum PH-1]
FGSG_06755	-1.58	Translation, ribosomal structure and biogenesis	hypothetical protein FGSG_06755 [Fusarium graminearum PH-1]
FGSG_10095	-1.12	General function prediction only	hypothetical protein FGSG_10095 [Fusarium graminearum PH-1]
FGSG_04629	-2.3	--	hypothetical protein FGSG_04629 [Fusarium graminearum PH-1]
FGSG_05155	2.05	--	unnamed protein product [Fusarium graminearum]
FGSG_05260	1.45	--	hypothetical protein FGSG_05260 [Fusarium graminearum PH-1]
FGSG_12623	-2.12	--	LOW QUALITY PROTEIN: hypothetical protein FGSG_12623 [Fusarium graminearum PH-1]
FGSG_05656	-1.3	--	hypothetical protein FGSG_05656 [Fusarium graminearum PH-1]
FGSG_06756	-1.58	General function prediction only	hypothetical protein FGSG_06756 [Fusarium graminearum PH-1]
FGSG_12895	1.56	Secondary metabolites biosynthesis, transport and catabolism	hypothetical protein FPSE_00952 [Fusarium pseudograminearum CS3096]
FGSG_06269	2	Function unknown	hypothetical protein FGSG_06269 [Fusarium graminearum PH-1]
FGSG_06157	-2.13	--	hypothetical protein FGSG_06157 [Fusarium graminearum PH-1]
FGSG_03175	2.24	--	hypothetical protein FGSG_03175 [Fusarium graminearum PH-1]
FGSG_03106	-1.18	--	hypothetical protein FGSG_03106 [Fusarium graminearum PH-1]
FGSG_13256	2.91	--	hypothetical protein FGSG_13256 [Fusarium graminearum PH-1]
FGSG_05225	2.93	--	hypothetical protein FGSG_05225 [Fusarium graminearum PH-1]
FGSG_09792	-1.24	Chromatin structure and dynamics	hypothetical protein FGSG_09792 [Fusarium graminearum PH-1]
FGSG_03875	1.77	Lipid transport and metabolism	hypothetical protein FG05_03875 [Fusarium graminearum]
FGSG_02744	6.75	Function unknown	hypothetical protein FGSG_02744 [Fusarium graminearum PH-1]
FGSG_08478	-1.03	Translation, ribosomal structure and biogenesis	hypothetical protein FPSE_04644 [Fusarium pseudograminearum CS3096]
FGSG_03497	3.89	General function prediction only	hypothetical protein FGSG_03497 [Fusarium graminearum PH-1]
FGSG_14023	-4.37	--	hypothetical protein FGSG_14023 [Fusarium graminearum PH-1]
FGSG_06810	2.66	--	hypothetical protein FGSG_06810 [Fusarium graminearum PH-1]
FGSG_09256	-2.01	Lipid transport and metabolism	hypothetical protein FGSG_09256 [Fusarium graminearum PH-1]
FGSG_06588	-1.41	Cell motility	hypothetical protein FGSG_06588 [Fusarium graminearum PH-1]
FGSG_02970	4.39	--	hypothetical protein FGSG_02970 [Fusarium graminearum PH-1]
FGSG_11321	-2.04	--	hypothetical protein FG05_11321 [Fusarium graminearum]
FGSG_11783	1.3	--	LOW QUALITY PROTEIN: hypothetical protein FGSG_11783 [Fusarium graminearum PH-1]
FGSG_13311	-1.79	--	hypothetical protein FGSG_13311 [Fusarium graminearum PH-1]
FGSG_00247	-2.45	--	hypothetical protein FGSG_00247 [Fusarium graminearum PH-1]
FGSG_12232	2.56	--	hypothetical protein FGSG_12232 [Fusarium graminearum PH-1]
FGSG_04507	4.1	General function prediction only	hypothetical protein FGSG_04507 [Fusarium graminearum PH-1]
FGSG_13306	1.23	--	hypothetical protein FGSG_13306 [Fusarium graminearum PH-1]
FGSG_02709	2.64	--	hypothetical protein FGSG_02709 [Fusarium graminearum PH-1]
FGSG_07993	3.46	--	hypothetical protein FGSG_07993 [Fusarium graminearum PH-1]
FGSG_03587	1.82	--	hypothetical protein FGSG_03587 [Fusarium graminearum PH-1]
FGSG_02974	-1.21	--	hypothetical protein FG05_02974 [Fusarium graminearum]
FGSG_11277	-1.51	Chromatin structure and dynamics	hypothetical protein FGSG_11277 [Fusarium graminearum PH-1]
FGSG_07032	1.32	--	hypothetical protein FGSG_07032 [Fusarium graminearum PH-1]
FGSG_01315	1.26	--	hypothetical protein FGSG_01315 [Fusarium graminearum PH-1]
FGSG_05127	-3.36	General function prediction only	hypothetical protein FGSG_05127 [Fusarium graminearum PH-1]
MSTRG.1993	1.54	Nucleotide transport and metabolism	hypothetical protein FGSG_01567 [Fusarium graminearum PH-1]
FGSG_02698	1.28	--	hypothetical protein FGSG_02698 [Fusarium graminearum PH-1]
FGSG_07380	-1.03	--	hypothetical protein FPSE_04196 [Fusarium pseudograminearum CS3096]
FGSG_07951	-1.54	--	hypothetical protein FGSG_07951 [Fusarium graminearum PH-1]
FGSG_05625	1.74	General function prediction only	hypothetical protein FPSE_06218 [Fusarium pseudograminearum CS3096]
MSTRG.5143	2.42	General function prediction only	hypothetical protein FG05_08511 [Fusarium graminearum]
FGSG_12355	-1.61	Amino acid transport and metabolism	hypothetical protein FG05_12355 [Fusarium graminearum]
FGSG_12145	-1.55	--	hypothetical protein FGSG_12145 [Fusarium graminearum PH-1]
FGSG_05211	2.64	Transcription	hypothetical protein FGSG_05211 [Fusarium graminearum PH-1]
FGSG_10190	-1.45	--	hypothetical protein FGSG_10190 [Fusarium graminearum PH-1]
FGSG_02416	2.18	--	hypothetical protein FGSG_02416 [Fusarium graminearum PH-1]
FGSG_08686	2.22	--	hypothetical protein FGSG_08686 [Fusarium graminearum PH-1]
FGSG_05604	2.53	--	hypothetical protein FGSG_05604 [Fusarium graminearum PH-1]
FGSG_13566	-1.12	--	hypothetical protein FGSG_13566 [Fusarium graminearum PH-1]
FGSG_12244	-1.47	--	hypothetical protein FGSG_12244 [Fusarium graminearum PH-1]
FGSG_10869	-2.85	General function prediction only	hypothetical protein FGSG_10869 [Fusarium graminearum PH-1]
FGSG_04050	-1.64	--	hypothetical protein FGSG_04050 [Fusarium graminearum PH-1]
FGSG_11565	5.48	--	unnamed protein product [Fusarium graminearum]
FGSG_11005	1.14	--	hypothetical protein FGSG_11005 [Fusarium graminearum PH-1]
FGSG_04974	-1.45	General function prediction only	hypothetical protein FGSG_04974 [Fusarium graminearum PH-1]
FGSG_01484	1.79	General function prediction only	hypothetical protein FGSG_01484 [Fusarium graminearum PH-1]
FGSG_07651	2.11	--	hypothetical protein FGSG_07651 [Fusarium graminearum PH-1]
FGSG_11909	1.02	--	hypothetical protein FGSG_11909 [Fusarium graminearum PH-1]
FGSG_06895	1.14	--	carboxypeptidase Y precursor [Fusarium graminearum PH-1]
FGSG_00271	1.63	Posttranslational modification, protein turnover, chaperones	hypothetical protein FPSE_04348 [Fusarium pseudograminearum CS3096]
FGSG_04888	2.67	--	hypothetical protein FAVG1_11770 [Fusarium avenaceum]
FGSG_04164	-1.2	RNA processing and modification	hypothetical protein FGSG_04164 [Fusarium graminearum PH-1]
FGSG_13737	-2.64	General function prediction only	hypothetical protein FGSG_13737 [Fusarium graminearum PH-1]
FGSG_05504	-2.65	Cell cycle control, cell division, chromosome partitioning	hypothetical protein FGSG_05504 [Fusarium graminearum PH-1]
FGSG_08121	2.07	--	hypothetical protein FGSG_08121 [Fusarium graminearum PH-1]
FGSG_08700	3.02	Energy production and conversion	malate synthase [Fusarium graminearum PH-1]
FGSG_12513	-2.27	--	hypothetical protein FGSG_12513 [Fusarium graminearum PH-1]
FGSG_02943	4.3	--	hypothetical protein FGSG_02943 [Fusarium graminearum PH-1]
FGSG_11417	-2.22	Carbohydrate transport and metabolism	hypothetical protein FG05_11417 [Fusarium graminearum]
FGSG_12295	4.09	--	hypothetical protein FG05_12295 [Fusarium graminearum]
FGSG_07741	3.68	--	hypothetical protein FGSG_07741 [Fusarium graminearum PH-1]
FGSG_00394	-1.12	--	hypothetical protein FGSG_00394 [Fusarium graminearum PH-1]
FGSG_09531	-1.02	Translation, ribosomal structure and biogenesis	hypothetical protein FGSG_09531 [Fusarium graminearum PH-1]
FGSG_13865	1.37	Energy production and conversion	hypothetical protein FGSG_13865 [Fusarium graminearum PH-1]
FGSG_05754	2.25	--	hypothetical protein FGSG_05754 [Fusarium graminearum PH-1]
FGSG_08360	3.61	--	hypothetical protein FGSG_08360 [Fusarium graminearum PH-1]
FGSG_00184	3.45	--	hypothetical protein FGSG_00184 [Fusarium graminearum PH-1]
FGSG_02608	-1.26	Transcription	hypothetical protein FPSE_11920 [Fusarium pseudograminearum CS3096]
FGSG_08574	1.48	--	hypothetical protein FGSG_08574 [Fusarium graminearum PH-1]
FGSG_10711	-2.47	--	hypothetical protein FGSG_10711 [Fusarium graminearum PH-1]
FGSG_03678	1.5	--	hypothetical protein FGSG_03678 [Fusarium graminearum PH-1]
FGSG_02949	-3.42	--	hypothetical protein FGSG_02949 [Fusarium graminearum PH-1]
FGSG_02133	-2.1	--	hypothetical protein FGSG_02133 [Fusarium graminearum PH-1]
FGSG_06592	2.83	--	hypothetical protein FGSG_06592 [Fusarium graminearum PH-1]
FGSG_08917	-1.57	Lipid transport and metabolism	hypothetical protein FGSG_08917 [Fusarium graminearum PH-1]
FGSG_07427	2.89	--	hypothetical protein FG05_07427 [Fusarium graminearum]
FGSG_13646	-1.42	--	hypothetical protein FG05_13646 [Fusarium graminearum]
MSTRG.7659	-1.64	--	hypothetical protein FG05_16387 [Fusarium graminearum]
FGSG_11341	3.51	--	hypothetical protein FGSG_11341 [Fusarium graminearum PH-1]
FGSG_00162	2.64	--	hypothetical protein FGSG_00162 [Fusarium graminearum PH-1]
FGSG_03838	-1.7	General function prediction only	hypothetical protein FGSG_03838 [Fusarium graminearum PH-1]
FGSG_13775	-4.57	--	hypothetical protein FGSG_13775 [Fusarium graminearum PH-1]
FGSG_11228	5.41	General function prediction only	hypothetical protein FGSG_11228 [Fusarium graminearum PH-1]
FGSG_06512	2.68	--	hypothetical protein FGSG_06512 [Fusarium graminearum PH-1]
FGSG_10971	-9.56	--	hypothetical protein FGSG_10971 [Fusarium graminearum PH-1]
FGSG_03864	5.69	--	hypothetical protein FGSG_03864 [Fusarium graminearum PH-1]
FGSG_04862	-1.25	--	hypothetical protein FGSG_04862 [Fusarium graminearum PH-1]
MSTRG.6592	6.63	--	unnamed protein product [Fusarium graminearum]
FGSG_08387	2.1	--	hypothetical protein FGSG_08387 [Fusarium graminearum PH-1]
FGSG_12511	-4.59	Amino acid transport and metabolism	hypothetical protein FGSG_12511 [Fusarium graminearum PH-1]
FGSG_05912	-3.63	Lipid transport and metabolism	hypothetical protein FGSG_05912 [Fusarium graminearum PH-1]
MSTRG.9196	2.15	--	hypothetical protein FG05_30065 [Fusarium graminearum]
FGSG_10980	-2.86	--	hypothetical protein FGSG_10980 [Fusarium graminearum PH-1]
FGSG_07547	-2	Coenzyme transport and metabolism	protoheme IX farnesyltransferase [Fusarium graminearum PH-1]
FGSG_02441	1.32	Carbohydrate transport and metabolism	hypothetical protein FGSG_02441 [Fusarium graminearum PH-1]
FGSG_02029	1.74	Posttranslational modification, protein turnover, chaperones	ubiquitin-conjugating enzyme E2-24 kDa [Fusarium graminearum PH-1]
FGSG_09625	1.03	--	hypothetical protein FGSG_09625 [Fusarium graminearum PH-1]
FGSG_07647	-3.77	--	hypothetical protein FGSG_07647 [Fusarium graminearum PH-1]
FGSG_08316	2.26	--	hypothetical protein FGSG_08316 [Fusarium graminearum PH-1]
FGSG_09236	2.15	--	hypothetical protein FGSG_09236 [Fusarium graminearum PH-1]
FGSG_07015	-1.84	--	hypothetical protein FGSG_07015 [Fusarium graminearum PH-1]
FGSG_01944	-1.54	Function unknown	hypothetical protein FPSE_09165 [Fusarium pseudograminearum CS3096]
FGSG_08676	-1.04	Translation, ribosomal structure and biogenesis	hypothetical protein FPSE_11700 [Fusarium pseudograminearum CS3096]
FGSG_07549	-2.71	Replication, recombination and repair	hypothetical protein FGSG_07549 [Fusarium graminearum PH-1]
FGSG_09478	-1.91	--	hypothetical protein FGSG_09478 [Fusarium graminearum PH-1]
FGSG_04524	1.17	--	hypothetical protein FGSG_04524 [Fusarium graminearum PH-1]
FGSG_01670	1.05	--	hypothetical protein FGSG_01670 [Fusarium graminearum PH-1]
FGSG_05555	1.05	Inorganic ion transport and metabolism	hypothetical protein FGSG_05555 [Fusarium graminearum PH-1]
FGSG_05438	-1.71	Intracellular trafficking, secretion, and vesicular transport	hypothetical protein FGSG_05438 [Fusarium graminearum PH-1]
FGSG_04928	-3.03	--	hypothetical protein FGSG_04928 [Fusarium graminearum PH-1]
FGSG_01879	4.13	--	hypothetical protein FGSG_01879 [Fusarium graminearum PH-1]
FGSG_09040	-3.84	--	hypothetical protein FGSG_09040 [Fusarium graminearum PH-1]
FGSG_08215	4.28	--	hypothetical protein FGSG_08215 [Fusarium graminearum PH-1]
FGSG_10319	2.9	Intracellular trafficking, secretion, and vesicular transport	hypothetical protein FGSG_10319 [Fusarium graminearum PH-1]
FGSG_01188	-1.45	General function prediction only	serine/threonine-protein kinase cot-1 [Fusarium graminearum PH-1]
FGSG_10838	1.82	General function prediction only	hypothetical protein FGSG_10838 [Fusarium graminearum PH-1]
FGSG_05924	-1.7	--	hypothetical protein FGSG_05924 [Fusarium graminearum PH-1]
FGSG_06752	-4.4	Energy production and conversion	succinate-semialdehyde dehydrogenase [Fusarium graminearum PH-1]
FGSG_09558	-1.48	--	hypothetical protein FGSG_09558 [Fusarium graminearum PH-1]
FGSG_05881	-1.95	--	hypothetical protein FGSG_05881 [Fusarium graminearum PH-1]
FGSG_02997	2.15	Defense mechanisms	hypothetical protein FGSG_02997 [Fusarium graminearum PH-1]
FGSG_01330	6.13	Function unknown	hypothetical protein FGSG_01330 [Fusarium graminearum PH-1]
FGSG_10759	7.62	--	hypothetical protein FGSG_10759 [Fusarium graminearum PH-1]
FGSG_08907	5.27	--	hypothetical protein FGSG_08907 [Fusarium graminearum PH-1]
FGSG_04580	1.81	Secondary metabolites biosynthesis, transport and catabolism	ATP binding cassette transporter [Fusarium graminearum]
FGSG_10934	-3.29	Nucleotide transport and metabolism	allantoinase [Fusarium graminearum PH-1]
FGSG_03631	4.11	--	hypothetical protein FGSG_03631 [Fusarium graminearum PH-1]
FGSG_02551	-1.33	--	hypothetical protein FGSG_02551 [Fusarium graminearum PH-1]
FGSG_06880	-1.43	Translation, ribosomal structure and biogenesis	histidyl-tRNA synthetase [Fusarium graminearum PH-1]
FGSG_07117	1.17	--	hypothetical protein FGSG_07117 [Fusarium graminearum PH-1]
FGSG_01752	3.35	--	hypothetical protein FGSG_01752 [Fusarium graminearum PH-1]
FGSG_05327	-2	--	NAM9 protein [Fusarium graminearum PH-1]
FGSG_04936	-4.01	--	hypothetical protein FGSG_04936 [Fusarium graminearum PH-1]
FGSG_07608	-1.7	--	hypothetical protein FPSE_08063 [Fusarium pseudograminearum CS3096]
FGSG_11070	1.77	--	hypothetical protein FGSG_11070 [Fusarium graminearum PH-1]
FGSG_06609	-2.3	--	hypothetical protein FGSG_06609 [Fusarium graminearum PH-1]
FGSG_10172	-1.94	--	hypothetical protein FGSG_10172 [Fusarium graminearum PH-1]
FGSG_00386	2.09	--	hypothetical protein FGSG_00386 [Fusarium graminearum PH-1]
FGSG_09454	-1.07	--	hypothetical protein FGSG_09454 [Fusarium graminearum PH-1]
FGSG_05309	1.4	--	hypothetical protein FGSG_05309 [Fusarium graminearum PH-1]
FGSG_12211	3.76	--	hypothetical protein FGSG_12211 [Fusarium graminearum PH-1]
FGSG_08943	-2.73	Lipid transport and metabolism	hypothetical protein FPSE_08886 [Fusarium pseudograminearum CS3096]
FGSG_08715	-1.43	Energy production and conversion	hypothetical protein FG05_08715 [Fusarium graminearum]
FGSG_07962	-1.6	Replication, recombination and repair	DNA repair and recombination protein RAD54 [Fusarium graminearum PH-1]
FGSG_05990	1.04	Signal transduction mechanisms	hypothetical protein FGSG_05990 [Fusarium graminearum PH-1]
FGSG_09517	-2.14	--	hypothetical protein FGSG_09517 [Fusarium graminearum PH-1]
FGSG_06126	-2.04	Amino acid transport and metabolism	hypothetical protein FGSG_06126 [Fusarium graminearum PH-1]
FGSG_10042	1.26	Signal transduction mechanisms	hypothetical protein FGSG_10042 [Fusarium graminearum PH-1]
FGSG_10197	-2.62	--	hypothetical protein FGSG_10197 [Fusarium graminearum PH-1]
FGSG_01702	6.59	Function unknown	hypothetical protein FGSG_01702 [Fusarium graminearum PH-1]
FGSG_02423	2.45	--	hypothetical protein FGSG_02423 [Fusarium graminearum PH-1]
FGSG_01314	-1.26	Translation, ribosomal structure and biogenesis	eukaryotic translation initiation factor 3 subunit 7 [Fusarium graminearum PH-1]
FGSG_08660	7.16	Inorganic ion transport and metabolism	inner membrane magnesium transporter MRS2 [Fusarium graminearum PH-1]
FGSG_04451	-1.99	General function prediction only	hypothetical protein FGSG_04451 [Fusarium graminearum PH-1]
FGSG_08616	2.53	--	hypothetical protein FGSG_08616 [Fusarium graminearum PH-1]
FGSG_07818	-6.47	--	hypothetical protein FGSG_07818 [Fusarium graminearum PH-1]
FGSG_01592	-1.07	--	hypothetical protein FPSE_10987 [Fusarium pseudograminearum CS3096]
FGSG_07047	-1.58	Transcription	hypothetical protein FGSG_07047 [Fusarium graminearum PH-1]
FGSG_08446	-2.1	Defense mechanisms	rho GTPase 1 [Fusarium graminearum PH-1]
FGSG_05248	-1.65	--	hypothetical protein FGSG_05248 [Fusarium graminearum PH-1]
FGSG_02213	2.57	--	hypothetical protein FGSG_02213 [Fusarium graminearum PH-1]
FGSG_04109	-2.98	--	hypothetical protein FGSG_04109 [Fusarium graminearum PH-1]
FGSG_04232	-1.6	--	UDP-glucose 6-dehydrogenase [Fusarium graminearum PH-1]
FGSG_08000	-1.31	--	hypothetical protein FGSG_08000 [Fusarium graminearum PH-1]
FGSG_11808	1.1	Intracellular trafficking, secretion, and vesicular transport	hypothetical protein FG05_11808 [Fusarium graminearum]
FGSG_00920	1.36	--	hypothetical protein FGSG_00920 [Fusarium graminearum PH-1]
FGSG_01607	3.75	--	pectin lyase B precursor [Fusarium graminearum PH-1]
FGSG_11473	-5.29	Secondary metabolites biosynthesis, transport and catabolism	hypothetical protein FGSG_11473 [Fusarium graminearum PH-1]
FGSG_06002	1.37	--	suppressor of stem-loop protein 1 [Fusarium graminearum PH-1]
FGSG_10468	-2.44	--	hypothetical protein FG05_10468 [Fusarium graminearum]
FGSG_00787	-2.69	Carbohydrate transport and metabolism	hypothetical protein FOQG_03444 [Fusarium oxysporum f. sp. raphani 54005]
FGSG_01681	-2.4	--	hypothetical protein FGSG_01681 [Fusarium graminearum PH-1]
FGSG_07304	-2.68	General function prediction only	hypothetical protein FGSG_07304 [Fusarium graminearum PH-1]
FGSG_05790	1.62	--	hypothetical protein FGSG_05790 [Fusarium graminearum PH-1]
FGSG_03421	6.05	--	hypothetical protein FGSG_03421 [Fusarium graminearum PH-1]
FGSG_04000	5.6	--	hypothetical protein FGSG_04000 [Fusarium graminearum PH-1]
FGSG_03325	-1.59	--	hypothetical protein FGSG_03325 [Fusarium graminearum PH-1]
FGSG_04207	4.32	RNA processing and modification	hypothetical protein FGSG_04207 [Fusarium graminearum PH-1]
FGSG_04852	1.25	--	hypothetical protein FGSG_04852 [Fusarium graminearum PH-1]
FGSG_04781	-1.19	--	hypothetical protein FGSG_04781 [Fusarium graminearum PH-1]
FGSG_04805	-4.53	--	hypothetical protein FGSG_04805 [Fusarium graminearum PH-1]
FGSG_09065	-2.52	--	hypothetical protein FGSG_09065 [Fusarium graminearum PH-1]
FGSG_05584	-1.96	--	hypothetical protein FGSG_05584 [Fusarium graminearum PH-1]
FGSG_05176	1.24	--	hypothetical protein FGSG_05176 [Fusarium graminearum PH-1]
FGSG_00913	1.05	--	hypothetical protein FGSG_00913 [Fusarium graminearum PH-1]
FGSG_04848	4.95	--	rhamnogalacturonan acetylesterase precursor [Fusarium graminearum PH-1]
FGSG_02769	-1.18	Posttranslational modification, protein turnover, chaperones	hypothetical protein FGSG_02769 [Fusarium graminearum PH-1]
FGSG_01033	-2.38	--	hypothetical protein FPSE_12287 [Fusarium pseudograminearum CS3096]
FGSG_05906	-2.09	Lipid transport and metabolism	hypothetical protein FGSG_05906 [Fusarium graminearum PH-1]
FGSG_01472	-1.32	--	hypothetical protein FGSG_01472 [Fusarium graminearum PH-1]
FGSG_00870	-1.23	Intracellular trafficking, secretion, and vesicular transport	hypothetical protein FGSG_00870 [Fusarium graminearum PH-1]
FGSG_09445	2	--	hypothetical protein FGSG_09445 [Fusarium graminearum PH-1]
FGSG_11077	4.73	--	hypothetical protein FGSG_11077 [Fusarium graminearum PH-1]
FGSG_13549	-1.17	Function unknown	hypothetical protein FG05_13549 [Fusarium graminearum]
FGSG_00736	1.23	Inorganic ion transport and metabolism	hypothetical protein FGSG_00736 [Fusarium graminearum PH-1]
MSTRG.4725	3.89	--	unnamed protein product [Fusarium graminearum]
FGSG_08405	-2.57	Replication, recombination and repair	hypothetical protein FGSG_08405 [Fusarium graminearum PH-1]
FGSG_02579	-2.13	--	hypothetical protein FGSG_02579 [Fusarium graminearum PH-1]
FGSG_08118	3.58	--	hypothetical protein FGSG_08118 [Fusarium graminearum PH-1]
FGSG_04596	4.43	--	hypothetical protein FGSG_04596 [Fusarium graminearum PH-1]
FGSG_02708	-1.01	--	hypothetical protein FGSG_02708 [Fusarium graminearum PH-1]
FGSG_12798	-1.14	--	hypothetical protein FGSG_12798 [Fusarium graminearum PH-1]
FGSG_09494	1.87	General function prediction only	hypothetical protein FGSG_09494 [Fusarium graminearum PH-1]
FGSG_13640	-1.84	Signal transduction mechanisms	hypothetical protein FG05_13640 [Fusarium graminearum]
FGSG_09621	1.41	--	hypothetical protein FGSG_09621 [Fusarium graminearum PH-1]
MSTRG.5469	-3.69	--	hypothetical protein FG05_30414 [Fusarium graminearum]
FGSG_06265	-1.21	Intracellular trafficking, secretion, and vesicular transport	hypothetical protein FGSG_06265 [Fusarium graminearum PH-1]
MSTRG.4697	3.64	--	unnamed protein product [Fusarium graminearum]
FGSG_11496	7.28	--	hypothetical protein FGSG_11496 [Fusarium graminearum PH-1]
FGSG_01975	4.22	Defense mechanisms	hypothetical protein FGSG_01975 [Fusarium graminearum PH-1]
FGSG_03795	8.47	--	endoglucanase 3 precursor [Fusarium graminearum PH-1]
FGSG_05520	-1.54	Cell cycle control, cell division, chromosome partitioning	hypothetical protein FGSG_05520 [Fusarium graminearum PH-1]
FGSG_06614	2	Lipid transport and metabolism	hypothetical protein FGSG_06614 [Fusarium graminearum PH-1]
FGSG_03364	1.24	--	hypothetical protein FGSG_03364 [Fusarium graminearum PH-1]
FGSG_13279	2.91	--	hypothetical protein FGSG_13279 [Fusarium graminearum PH-1]
FGSG_10286	-1.37	Posttranslational modification, protein turnover, chaperones	hypothetical protein FPSE_12389 [Fusarium pseudograminearum CS3096]
MSTRG.13781	1.26	--	hypothetical protein FPSE_11270 [Fusarium pseudograminearum CS3096]
FGSG_07312	-3.64	--	hypothetical protein FGSG_07312 [Fusarium graminearum PH-1]
MSTRG.8106	7.01	--	hypothetical protein FG05_12668 [Fusarium graminearum]
FGSG_06181	1.15	Lipid transport and metabolism	hypothetical protein FGSG_06181 [Fusarium graminearum PH-1]
FGSG_04600	2.32	--	hypothetical protein FGSG_04600 [Fusarium graminearum PH-1]
FGSG_02009	-1.39	--	hypothetical protein FGSG_02009 [Fusarium graminearum PH-1]
FGSG_02992	-3.27	Carbohydrate transport and metabolism	hypothetical protein FG05_02992 [Fusarium graminearum]
FGSG_10256	-1.01	Nuclear structure	hypothetical protein FGSG_10256 [Fusarium graminearum PH-1]
FGSG_01396	-1.27	--	hypothetical protein FGSG_01396 [Fusarium graminearum PH-1]
FGSG_06141	-2.94	Secondary metabolites biosynthesis, transport and catabolism	hypothetical protein FG05_06141 [Fusarium graminearum]
FGSG_01178	-3.24	--	unnamed protein product [Fusarium graminearum]
MSTRG.4400	2.32	--	PREDICTED: LOW QUALITY PROTEIN: protein SON [Struthio camelus australis]
MSTRG.1279	-1.72	Energy production and conversion	hypothetical protein FGSG_01027 [Fusarium graminearum PH-1]
FGSG_01283	-1.35	Carbohydrate transport and metabolism	hypothetical protein FGSG_01283 [Fusarium graminearum PH-1]
FGSG_12667	3.33	--	hypothetical protein FGSG_12667 [Fusarium graminearum PH-1]
FGSG_02638	1.16	--	hypothetical protein FGSG_02638 [Fusarium graminearum PH-1]
FGSG_01977	2.07	--	hypothetical protein FGSG_01977 [Fusarium graminearum PH-1]
FGSG_11810	-1.94	--	hypothetical protein FG05_00697 [Fusarium graminearum]
FGSG_02397	4.81	--	hypothetical protein FGSG_02397 [Fusarium graminearum PH-1]
FGSG_00497	4.65	--	hypothetical protein FGSG_00497 [Fusarium graminearum PH-1]
FGSG_06997	-2.22	--	hypothetical protein FGSG_06997 [Fusarium graminearum PH-1]
FGSG_05028	-2.4	Coenzyme transport and metabolism	hypothetical protein FGSG_05028 [Fusarium graminearum PH-1]
FGSG_05227	-2.98	--	hypothetical protein FGSG_05227 [Fusarium graminearum PH-1]
FGSG_11410	-1.5	General function prediction only	hypothetical protein FGSG_11410 [Fusarium graminearum PH-1]
FGSG_06058	-2.08	--	hypothetical protein FGSG_06058 [Fusarium graminearum PH-1]
FGSG_03642	4.99	--	hypothetical protein FGSG_03642 [Fusarium graminearum PH-1]
FGSG_01257	1	Intracellular trafficking, secretion, and vesicular transport	hypothetical protein FGSG_01257 [Fusarium graminearum PH-1]
FGSG_07169	-2.17	--	hypothetical protein FG05_07169 [Fusarium graminearum]
FGSG_05198	-2.1	Energy production and conversion	NADH-quinone oxidoreductase chain 3 [Fusarium graminearum PH-1]
FGSG_07164	-2.46	Replication, recombination and repair	hypothetical protein FGSG_07164 [Fusarium graminearum PH-1]
FGSG_07901	-2.38	--	hypothetical protein FGSG_07901 [Fusarium graminearum PH-1]
FGSG_06436	-1.69	--	hypothetical protein FGSG_06436 [Fusarium graminearum PH-1]
FGSG_04055	1.79	Amino acid transport and metabolism	hypothetical protein FGSG_04055 [Fusarium graminearum PH-1]
FGSG_05444	-1.43	General function prediction only	negative regulator of differentiation 1 [Fusarium graminearum PH-1]
FGSG_05319	-3.13	--	hypothetical protein FGSG_05319 [Fusarium graminearum PH-1]
FGSG_06482	-5.07	--	hypothetical protein FGSG_06482 [Fusarium graminearum PH-1]
MSTRG.3701	4.53	--	hypothetical protein FGSG_10008 [Fusarium graminearum PH-1]
FGSG_10517	1.63	General function prediction only	hypothetical protein FG05_10517 [Fusarium graminearum]
FGSG_09801	-2.18	Chromatin structure and dynamics	DNA topoisomerase 2 [Fusarium graminearum PH-1]
FGSG_03159	-2.52	--	hypothetical protein FGSG_03159 [Fusarium graminearum PH-1]
FGSG_05454	-1.07	Energy production and conversion	pyruvate dehydrogenase E1 component subunit alpha [Fusarium graminearum PH-1]
MSTRG.5150	1.38	--	hypothetical protein, variant 1 [Exophiala oligosperma]
FGSG_07580	-1.16	--	hypothetical protein FGSG_07580 [Fusarium graminearum PH-1]
FGSG_12482	1.24	--	hypothetical protein FGSG_12482 [Fusarium graminearum PH-1]
FGSG_04262	-1.03	--	hypothetical protein FGSG_04262 [Fusarium graminearum PH-1]
FGSG_13550	-1.97	Posttranslational modification, protein turnover, chaperones	hypothetical protein FG05_13550 [Fusarium graminearum]
FGSG_02798	-2.04	Function unknown	hypothetical protein FGSG_02798 [Fusarium graminearum PH-1]
FGSG_08694	1.41	Defense mechanisms	hypothetical protein FGSG_08694 [Fusarium graminearum PH-1]
FGSG_11008	2.53	General function prediction only	hypothetical protein FGSG_11008 [Fusarium graminearum PH-1]
FGSG_00064	-2.05	--	hypothetical protein FGSG_00064 [Fusarium graminearum PH-1]
FGSG_11681	-2.54	--	hypothetical protein FGSG_11681 [Fusarium graminearum PH-1]
FGSG_03758	4.29	--	unnamed protein product [Fusarium graminearum]
FGSG_05824	1.21	--	hypothetical protein FGSG_05824 [Fusarium graminearum PH-1]
FGSG_01847	-1	Nuclear structure	hypothetical protein FGSG_01847 [Fusarium graminearum PH-1]
FGSG_11389	1.05	Secondary metabolites biosynthesis, transport and catabolism	hypothetical protein FGSG_11389 [Fusarium graminearum PH-1]
FGSG_01634	-1.27	--	hypothetical protein FGSG_01634 [Fusarium graminearum PH-1]
FGSG_12711	-1.08	Replication, recombination and repair	hypothetical protein FGSG_12711 [Fusarium graminearum PH-1]
FGSG_01087	-4.65	--	hypothetical protein FGSG_01087 [Fusarium graminearum PH-1]
FGSG_06415	1.54	Intracellular trafficking, secretion, and vesicular transport	hypothetical protein FPSE_12321 [Fusarium pseudograminearum CS3096]
FGSG_04863	-2.17	Posttranslational modification, protein turnover, chaperones	hypothetical protein FGSG_04863 [Fusarium graminearum PH-1]
FGSG_05361	3.61	--	hypothetical protein FGSG_05361 [Fusarium graminearum PH-1]
FGSG_12702	4.7	--	hypothetical protein FGSG_12702 [Fusarium graminearum PH-1]
FGSG_07488	7.27	--	hypothetical protein FGSG_07488 [Fusarium graminearum PH-1]
FGSG_06596	1.89	Inorganic ion transport and metabolism	hypothetical protein FGSG_06596 [Fusarium graminearum PH-1]
FGSG_05185	1.54	--	hypothetical protein FGSG_05185 [Fusarium graminearum PH-1]
FGSG_06052	1.16	Intracellular trafficking, secretion, and vesicular transport	hypothetical protein FGSG_06052 [Fusarium graminearum PH-1]
FGSG_02763	-1.14	Function unknown	hypothetical protein FGSG_02763 [Fusarium graminearum PH-1]
FGSG_02677	1.43	Inorganic ion transport and metabolism	hypothetical protein FG05_02677 [Fusarium graminearum]
FGSG_05172	-3.15	--	hypothetical protein FG05_05172 [Fusarium graminearum]
FGSG_00416	1.79	--	hypothetical protein FG05_00416 [Fusarium graminearum]
FGSG_07816	-2.25	Cell wall/membrane/envelope biogenesis	unnamed protein product [Fusarium graminearum]
FGSG_06650	2.27	--	hypothetical protein FGSG_06650 [Fusarium graminearum PH-1]
FGSG_08672	2.59	General function prediction only	hypothetical protein FGSG_08672 [Fusarium graminearum PH-1]
FGSG_05157	-1.05	--	hypothetical protein FGSG_05157 [Fusarium graminearum PH-1]
FGSG_07217	-1.46	Translation, ribosomal structure and biogenesis	unnamed protein product [Fusarium graminearum]
FGSG_09384	-1.5	--	hypothetical protein FGSG_09384 [Fusarium graminearum PH-1]
FGSG_04855	-3.68	--	hypothetical protein FGSG_04855 [Fusarium graminearum PH-1]
FGSG_12670	3.6	--	hypothetical protein FGSG_12670 [Fusarium graminearum PH-1]
FGSG_07255	2.25	Amino acid transport and metabolism	pyrroline-5-carboxylate reductase [Fusarium graminearum PH-1]
FGSG_10047	-1.57	--	unnamed protein product [Fusarium graminearum]
MSTRG.414	1.7	--	hypothetical protein FPSE_00053 [Fusarium pseudograminearum CS3096]
FGSG_04666	-1.65	--	hypothetical protein FGSG_04666 [Fusarium graminearum PH-1]
FGSG_13579	1.02	--	hypothetical protein FGSG_13579 [Fusarium graminearum PH-1]
FGSG_07035	-1.69	--	hypothetical protein FGSG_07035 [Fusarium graminearum PH-1]
FGSG_01958	-3.89	Inorganic ion transport and metabolism	hypothetical protein FGSG_01958 [Fusarium graminearum PH-1]
FGSG_04208	1.58	--	hypothetical protein FGSG_04208 [Fusarium graminearum PH-1]
FGSG_07748	5	--	hypothetical protein FGSG_07748 [Fusarium graminearum PH-1]
FGSG_04811	4.39	General function prediction only	hypothetical protein FGSG_04811 [Fusarium graminearum PH-1]
FGSG_01769	3.94	--	hypothetical protein FGSG_01769 [Fusarium graminearum PH-1]
MSTRG.1630	1.25	--	hypothetical protein FAVG1_01432 [Fusarium avenaceum]
FGSG_07174	-1.05	Amino acid transport and metabolism	NADP-specific glutamate dehydrogenase [Fusarium graminearum PH-1]
FGSG_01818	1.77	--	hypothetical protein FGSG_01818 [Fusarium graminearum PH-1]
MSTRG.4750	6.34	--	unnamed protein product [Fusarium graminearum]
FGSG_06262	-2.05	--	hypothetical protein FGSG_06262 [Fusarium graminearum PH-1]
FGSG_11918	-2.06	--	hypothetical protein FGSG_11918 [Fusarium graminearum PH-1]
FGSG_09868	-1.82	Cytoskeleton	hypothetical protein FGSG_09868 [Fusarium graminearum PH-1]
FGSG_13425	3.84	--	hypothetical protein FGSG_13425 [Fusarium graminearum PH-1]
FGSG_09058	1.4	--	hypothetical protein FGSG_09058 [Fusarium graminearum PH-1]
FGSG_09257	-3.05	--	hypothetical protein FGSG_09257 [Fusarium graminearum PH-1]
FGSG_07653	4.17	--	hypothetical protein FGSG_07653 [Fusarium graminearum PH-1]
FGSG_00355	-2	Signal transduction mechanisms	hypothetical protein FG05_00355 [Fusarium graminearum]
FGSG_00777	1.95	Posttranslational modification, protein turnover, chaperones	hypothetical protein FG05_00777 [Fusarium graminearum]
FGSG_06385	-1.05	Signal transduction mechanisms	mitogen activated protein kinase [Fusarium oxysporum f. sp. lactucae]
FGSG_06534	-1.07	--	hypothetical protein FGSG_06534 [Fusarium graminearum PH-1]
FGSG_12284	-3.22	--	hypothetical protein FGSG_12284 [Fusarium graminearum PH-1]
FGSG_03520	3.86	--	hypothetical protein FGSG_03520 [Fusarium graminearum PH-1]
FGSG_04245	2.64	Inorganic ion transport and metabolism	calcium-transporting ATPase 3 [Fusarium graminearum PH-1]
FGSG_03309	-1.67	--	hypothetical protein FGSG_03309 [Fusarium graminearum PH-1]
FGSG_12740	-2.01	--	unnamed protein product [Fusarium graminearum]
FGSG_06930	-1.67	--	hypothetical protein FG05_06930 [Fusarium graminearum]
FGSG_09984	-1.88	Amino acid transport and metabolism	imidazole glycerol phosphate synthase hisHF [Fusarium graminearum PH-1]
FGSG_09354	-11.13	Amino acid transport and metabolism	N amino acid transport system protein [Fusarium graminearum PH-1]
FGSG_02559	1.21	--	hypothetical protein FG05_02559 [Fusarium graminearum]
FGSG_08292	2.06	--	hypothetical protein FGSG_08292 [Fusarium graminearum PH-1]
FGSG_08894	1.09	--	hypothetical protein FGSG_08894 [Fusarium graminearum PH-1]
FGSG_01171	2.05	--	hypothetical protein FGSG_01171 [Fusarium graminearum PH-1]
FGSG_09482	1.85	Carbohydrate transport and metabolism	hypothetical protein FG05_09482 [Fusarium graminearum]
FGSG_04917	7.46	--	hypothetical protein FGSG_04917 [Fusarium graminearum PH-1]
FGSG_01651	2.67	--	hypothetical protein FG05_01651 [Fusarium graminearum]
MSTRG.10393	-1.21	--	hypothetical protein PHAVU_005G018100g [Phaseolus vulgaris]
FGSG_02196	-4.37	--	hypothetical protein FGSG_02196 [Fusarium graminearum PH-1]
FGSG_00595	-1.78	General function prediction only	hypothetical protein FGSG_00595 [Fusarium graminearum PH-1]
FGSG_13809	5.21	--	hypothetical protein FGSG_13809 [Fusarium graminearum PH-1]
FGSG_10893	-1.24	General function prediction only	hypothetical protein FGSG_10893 [Fusarium graminearum PH-1]
FGSG_08324	4.38	--	hypothetical protein FGSG_08324 [Fusarium graminearum PH-1]
FGSG_12672	-2.87	--	hypothetical protein FGSG_12672 [Fusarium graminearum PH-1]
FGSG_02863	2.68	General function prediction only	hypothetical protein FGSG_02863 [Fusarium graminearum PH-1]
FGSG_01508	2.11	Defense mechanisms	hypothetical protein FGSG_01508 [Fusarium graminearum PH-1]
FGSG_01165	-1.74	Replication, recombination and repair	unnamed protein product [Fusarium graminearum]
FGSG_03498	-1.08	--	hypothetical protein FGSG_03498 [Fusarium graminearum PH-1]
FGSG_11120	3.62	--	hypothetical protein FGSG_11120 [Fusarium graminearum PH-1]
FGSG_03597	3.33	--	hypothetical protein FGSG_03597 [Fusarium graminearum PH-1]
FGSG_03659	4.38	--	hypothetical protein FGSG_03659 [Fusarium graminearum PH-1]
FGSG_11572	1.1	--	hypothetical protein FGSG_11572 [Fusarium graminearum PH-1]
FGSG_11385	1.87	--	hypothetical protein FGSG_11385 [Fusarium graminearum PH-1]
FGSG_08934	-1.57	--	unnamed protein product [Fusarium graminearum]
FGSG_01438	1.23	General function prediction only	hypothetical protein FGSG_01438 [Fusarium graminearum PH-1]
FGSG_12056	3.01	--	hypothetical protein FGSG_12056 [Fusarium graminearum PH-1]
MSTRG.7897	-1.2	--	hypothetical protein FG05_12617 [Fusarium graminearum]
FGSG_06973	1.2	--	hypothetical protein FGSG_06973 [Fusarium graminearum PH-1]
FGSG_12869	-1.74	--	hypothetical protein FGSG_12869 [Fusarium graminearum PH-1]
FGSG_05697	2.01	Carbohydrate transport and metabolism	hypothetical protein FGSG_05697 [Fusarium graminearum PH-1]
FGSG_07112	-2.97	Replication, recombination and repair	hypothetical protein FGSG_07112 [Fusarium graminearum PH-1]
FGSG_13723	3.42	--	hypothetical protein FGSG_13723 [Fusarium graminearum PH-1]
FGSG_00463	-1.27	--	hypothetical protein FGSG_00463 [Fusarium graminearum PH-1]
FGSG_10398	-1.49	--	hypothetical protein FGSG_10398 [Fusarium graminearum PH-1]
FGSG_00115	-6.96	--	hypothetical protein FGSG_00115 [Fusarium graminearum PH-1]
FGSG_01616	-3.64	--	hypothetical protein FGSG_01616 [Fusarium graminearum PH-1]
FGSG_09518	-3.85	--	hypothetical protein FGSG_09518 [Fusarium graminearum PH-1]
FGSG_01115	1.06	--	hypothetical protein FGSG_01115 [Fusarium graminearum PH-1]
FGSG_08395	-1.88	--	hypothetical protein FGSG_08395 [Fusarium graminearum PH-1]
FGSG_04604	3.8	Cell cycle control, cell division, chromosome partitioning	hypothetical protein FGSG_04604 [Fusarium graminearum PH-1]
FGSG_09138	-2.36	--	hypothetical protein FGSG_09138 [Fusarium graminearum PH-1]
FGSG_02573	-1.32	Signal transduction mechanisms	hypothetical protein FGSG_02573 [Fusarium graminearum PH-1]
FGSG_13312	-1.79	--	hypothetical protein FGSG_13312 [Fusarium graminearum PH-1]
FGSG_01497	-4.31	Signal transduction mechanisms	hypothetical protein FGSG_01497 [Fusarium graminearum PH-1]
FGSG_05015	-1.45	--	hypothetical protein FGSG_05015 [Fusarium graminearum PH-1]
FGSG_06558	-1.73	General function prediction only	hypothetical protein FGSG_06558 [Fusarium graminearum PH-1]
FGSG_08811	-1.15	Translation, ribosomal structure and biogenesis	elongation factor 1-alpha [Fusarium graminearum PH-1]
FGSG_01555	1.65	--	hypothetical protein FGSG_01555 [Fusarium graminearum PH-1]
FGSG_04575	1.94	--	hypothetical protein FGSG_04575 [Fusarium graminearum PH-1]
FGSG_03313	-1.12	--	hypothetical protein FGSG_03313 [Fusarium graminearum PH-1]
FGSG_09527	-1.99	--	hypothetical protein FGSG_09527 [Fusarium graminearum PH-1]
FGSG_03046	2.93	--	hypothetical protein FGSG_03046 [Fusarium graminearum PH-1]
FGSG_08004	4.11	--	hypothetical protein FGSG_08004 [Fusarium graminearum PH-1]
MSTRG.10938	3.59	--	hypothetical protein FPSE_01597 [Fusarium pseudograminearum CS3096]
FGSG_12754	1.59	Translation, ribosomal structure and biogenesis	unnamed protein product [Fusarium graminearum]
FGSG_08719	-2.41	Cytoskeleton	hypothetical protein FGSG_08719 [Fusarium graminearum PH-1]
FGSG_02014	3.04	Posttranslational modification, protein turnover, chaperones	heat shock protein 90 [Fusarium graminearum PH-1]
FGSG_12299	-1.23	--	hypothetical protein FGSG_12299 [Fusarium graminearum PH-1]
FGSG_04379	-3.19	--	hypothetical protein FGSG_04379 [Fusarium graminearum PH-1]
FGSG_04686	7.03	Energy production and conversion	aldo-keto reductase yakc [Fusarium graminearum PH-1]
FGSG_01181	-1.93	--	hypothetical protein FGSG_01181 [Fusarium graminearum PH-1]
FGSG_10846	-1.57	Posttranslational modification, protein turnover, chaperones	cytochrome c oxidase assembly protein COX11 [Fusarium graminearum PH-1]
FGSG_09001	1.05	Transcription	hypothetical protein FGSG_09001 [Fusarium graminearum PH-1]
FGSG_06336	-1.38	Carbohydrate transport and metabolism	hypothetical protein FGSG_06336 [Fusarium graminearum PH-1]
FGSG_06902	-3.61	--	hypothetical protein FGSG_06902 [Fusarium graminearum PH-1]
FGSG_11407	4.16	General function prediction only	hypothetical protein FGSG_11407 [Fusarium graminearum PH-1]
FGSG_12701	1.08	--	hypothetical protein FGSG_12701 [Fusarium graminearum PH-1]
FGSG_13542	3.72	--	hypothetical protein FGSG_13542 [Fusarium graminearum PH-1]
FGSG_10646	-1.54	--	hypothetical protein FG05_10646 [Fusarium graminearum]
FGSG_05303	-1.45	Inorganic ion transport and metabolism	hypothetical protein FGSG_05303 [Fusarium graminearum PH-1]
FGSG_07275	5.92	--	hypothetical protein FGSG_07275 [Fusarium graminearum PH-1]
FGSG_05345	2.23	Carbohydrate transport and metabolism	hypothetical protein FG05_05345 [Fusarium graminearum]
MSTRG.13162	2.35	--	hypothetical protein FOXB_05532 [Fusarium oxysporum Fo5176]
MSTRG.13553	-2.05	--	hypothetical protein FG05_30352 [Fusarium graminearum]
MSTRG.7095	-1.56	--	unnamed protein product [Fusarium graminearum]
FGSG_11559	1.8	--	hypothetical protein FGSG_11559 [Fusarium graminearum PH-1]
FGSG_10870	-1.06	General function prediction only	hypothetical protein FGSG_10870 [Fusarium graminearum PH-1]
MSTRG.3673	-1.62	--	hypothetical protein FOIG_07177 [Fusarium oxysporum f. sp. cubense tropical race 4 54006]
FGSG_10243	1.23	--	hypothetical protein FGSG_10243 [Fusarium graminearum PH-1]
FGSG_12687	-1.6	--	hypothetical protein FGSG_12687 [Fusarium graminearum PH-1]
FGSG_07587	3.61	General function prediction only	hypothetical protein FGSG_07587 [Fusarium graminearum PH-1]
MSTRG.9805	5.33	--	hypothetical protein FOMG_03636 [Fusarium oxysporum f. sp. melonis 26406]
FGSG_06220	-2.06	Translation, ribosomal structure and biogenesis	eukaryotic translation initiation factor 2 subunit alpha [Fusarium graminearum PH-1]
FGSG_02445	-1.02	--	hypothetical protein FGSG_02445 [Fusarium graminearum PH-1]
FGSG_01050	-1.84	--	hypothetical protein FGSG_01050 [Fusarium graminearum PH-1]
FGSG_06570	2.96	--	hypothetical protein FGSG_06570 [Fusarium graminearum PH-1]
FGSG_00551	-2.02	Replication, recombination and repair	hypothetical protein FGSG_00551 [Fusarium graminearum PH-1]
FGSG_07684	2.8	--	hypothetical protein FGSG_07684 [Fusarium graminearum PH-1]
FGSG_08923	-5.93	--	hypothetical protein FGSG_08923 [Fusarium graminearum PH-1]
FGSG_12383	1.36	--	hypothetical protein FGSG_12383 [Fusarium graminearum PH-1]
FGSG_10449	1.87	--	unnamed protein product [Fusarium graminearum]
FGSG_05909	-1.75	Translation, ribosomal structure and biogenesis	hypothetical protein FGSG_05909 [Fusarium graminearum PH-1]
FGSG_03997	-1.58	--	hypothetical protein FGSG_03997 [Fusarium graminearum PH-1]
FGSG_00636	-1.21	Translation, ribosomal structure and biogenesis	diphthamide biosynthesis protein 1 [Fusarium graminearum PH-1]
FGSG_13515	5.27	--	hypothetical protein FGSG_13515 [Fusarium graminearum PH-1]
FGSG_13929	-1.95	--	hypothetical protein FGSG_13929 [Fusarium graminearum PH-1]
FGSG_02911	1.96	--	hypothetical protein FGSG_02911 [Fusarium graminearum PH-1]
FGSG_12548	-3.47	--	hypothetical protein FGSG_12548 [Fusarium graminearum PH-1]
FGSG_12669	-1.04	--	1-aminocyclopropane-1-carboxylate deaminase [Fusarium graminearum PH-1]
FGSG_02033	5.95	--	hypothetical protein FGSG_02033 [Fusarium graminearum PH-1]
FGSG_07067	-4.06	--	transcriptional regulatory protein pro-1 [Fusarium graminearum PH-1]
FGSG_02465	-2.04	--	hypothetical protein FGSG_02465 [Fusarium graminearum PH-1]
FGSG_06547	3.89	--	hypothetical protein FGSG_06547 [Fusarium graminearum PH-1]
MSTRG.1196	2.68	--	unnamed protein product [Fusarium graminearum]
FGSG_11709	-3.01	--	hypothetical protein FGSG_11709 [Fusarium graminearum PH-1]
FGSG_04024	-1.75	Energy production and conversion	hypothetical protein FGSG_04024 [Fusarium graminearum PH-1]
FGSG_06000	1.03	--	hypothetical protein FGSG_06000 [Fusarium graminearum PH-1]
FGSG_01933	-1.56	Posttranslational modification, protein turnover, chaperones	hypothetical protein FPSE_09152 [Fusarium pseudograminearum CS3096]
FGSG_13404	-1.34	--	hypothetical protein FGSG_13404 [Fusarium graminearum PH-1]
FGSG_00659	-1.88	Carbohydrate transport and metabolism	hypothetical protein FGSG_00659 [Fusarium graminearum PH-1]
FGSG_13960	-2.3	--	hypothetical protein FGSG_13960 [Fusarium graminearum PH-1]
FGSG_06441	5.12	--	hypothetical protein FG05_06441 [Fusarium graminearum]
FGSG_03698	1.15	--	hypothetical protein FGSG_03698 [Fusarium graminearum PH-1]
FGSG_03942	-1.23	--	hypothetical protein FGSG_03942 [Fusarium graminearum PH-1]
FGSG_03182	-2.7	Posttranslational modification, protein turnover, chaperones	hypothetical protein FGSG_03182 [Fusarium graminearum PH-1]
FGSG_10251	-1.16	General function prediction only	hypothetical protein FPSE_03620 [Fusarium pseudograminearum CS3096]
FGSG_09924	-1.35	General function prediction only	hypothetical protein FGSG_09924 [Fusarium graminearum PH-1]
FGSG_08190	1.19	--	hypothetical protein FGSG_08190 [Fusarium graminearum PH-1]
FGSG_12102	1.34	--	hypothetical protein FGSG_12102 [Fusarium graminearum PH-1]
FGSG_05064	4.13	--	hypothetical protein FGSG_05064 [Fusarium graminearum PH-1]
FGSG_07245	-1.34	RNA processing and modification	pre-mRNA-splicing factor rse-1 [Fusarium graminearum PH-1]
FGSG_13978	-1.55	--	hypothetical protein FG05_13978 [Fusarium graminearum]
FGSG_10659	-1.41	Amino acid transport and metabolism	hypothetical protein FGSG_10659 [Fusarium graminearum PH-1]
MSTRG.10703	4.01	--	hypothetical protein FG05_35006 [Fusarium graminearum]
FGSG_01199	2.17	Cell wall/membrane/envelope biogenesis	unnamed protein product [Fusarium graminearum]
FGSG_05515	1.34	--	hypothetical protein FGSG_05515 [Fusarium graminearum PH-1]
FGSG_06197	1.04	--	hypothetical protein FGSG_06197 [Fusarium graminearum PH-1]
FGSG_05329	-1.53	General function prediction only	RecName: Full=Vacuolar protein-sorting protein BRO1; AltName: Full=BRO domain-containing protein 1 [Fusarium graminearum PH-1]
FGSG_01372	-1.39	--	hypothetical protein FGSG_01372 [Fusarium graminearum PH-1]
FGSG_04609	5.78	General function prediction only	hypothetical protein FGSG_04609 [Fusarium graminearum PH-1]
FGSG_02549	2.2	Carbohydrate transport and metabolism	hypothetical protein FGSG_02549 [Fusarium graminearum PH-1]
FGSG_10109	-2.09	--	hypothetical protein FGSG_10109 [Fusarium graminearum PH-1]
FGSG_07637	-1.68	--	hypothetical protein FGSG_07637 [Fusarium graminearum PH-1]
FGSG_00940	-2.41	Posttranslational modification, protein turnover, chaperones	hypothetical protein FPSE_01433 [Fusarium pseudograminearum CS3096]
MSTRG.11831	5.07	--	hypothetical protein FVEG_05296 [Fusarium verticillioides 7600]
MSTRG.11316	4.12	--	hypothetical protein MAC_03116 [Metarhizium acridum CQMa 102]
FGSG_10131	-1.76	--	hypothetical protein FGSG_10131 [Fusarium graminearum PH-1]
FGSG_06334	-3.4	Cytoskeleton	hypothetical protein FGSG_06334 [Fusarium graminearum PH-1]
FGSG_00165	-3.52	--	hypothetical protein FGSG_00165 [Fusarium graminearum PH-1]
FGSG_06636	-3	General function prediction only	hypothetical protein FGSG_06636 [Fusarium graminearum PH-1]
FGSG_05929	2.16	--	hypothetical protein FGSG_05929 [Fusarium graminearum PH-1]
FGSG_11484	-1.03	Amino acid transport and metabolism	glutaryl-CoA dehydrogenase [Fusarium graminearum PH-1]
FGSG_05216	-1.24	--	cytokinesis protein sepA [Fusarium graminearum PH-1]
FGSG_11294	3.1	--	hypothetical protein FGSG_11294 [Fusarium graminearum PH-1]
FGSG_07513	1.4	--	hypothetical protein FPSE_11133 [Fusarium pseudograminearum CS3096]
FGSG_00116	-4.91	Amino acid transport and metabolism	hypothetical protein FGSG_00116 [Fusarium graminearum PH-1]
MSTRG.2078	5.6	--	unnamed protein product [Fusarium graminearum]
FGSG_01409	2.4	--	hypothetical protein FGSG_01409 [Fusarium graminearum PH-1]
FGSG_01572	1.21	Amino acid transport and metabolism	glutamate decarboxylase 1 [Fusarium graminearum PH-1]
FGSG_04253	-2.6	Replication, recombination and repair	RNA exonuclease 4 [Fusarium graminearum PH-1]
FGSG_09909	-2.44	--	hypothetical protein FGSG_09909 [Fusarium graminearum PH-1]
FGSG_12344	-2.51	Amino acid transport and metabolism	hypothetical protein FGSG_12344 [Fusarium graminearum PH-1]
FGSG_02871	-1.13	Posttranslational modification, protein turnover, chaperones	hypothetical protein FGSG_02871 [Fusarium graminearum PH-1]
FGSG_00282	-1.2	--	hypothetical protein FGSG_00282 [Fusarium graminearum PH-1]
FGSG_11349	-1.53	--	hypothetical protein FGSG_11349 [Fusarium graminearum PH-1]
FGSG_09367	2.42	General function prediction only	hypothetical protein FGSG_09367 [Fusarium graminearum PH-1]
FGSG_08765	2.12	Extracellular structures	hypothetical protein FGSG_08765 [Fusarium graminearum PH-1]
FGSG_03928	-3.19	--	hypothetical protein FGSG_03928 [Fusarium graminearum PH-1]
FGSG_08354	-1.25	--	hypothetical protein FGSG_08354 [Fusarium graminearum PH-1]
FGSG_02872	-1.47	Secondary metabolites biosynthesis, transport and catabolism	hypothetical protein FGSG_02872 [Fusarium graminearum PH-1]
FGSG_10601	2.01	General function prediction only	hypothetical protein FGSG_10601 [Fusarium graminearum PH-1]
FGSG_13962	4.8	Signal transduction mechanisms	hypothetical protein FGSG_13962 [Fusarium graminearum PH-1]
FGSG_10528	-2.99	Cytoskeleton	hypothetical protein FGSG_10528 [Fusarium graminearum PH-1]
FGSG_02486	4.38	Nucleotide transport and metabolism	hypothetical protein FGSG_02486 [Fusarium graminearum PH-1]
FGSG_03751	6.6	--	unnamed protein product [Fusarium graminearum]
FGSG_03607	-2.95	--	hypothetical protein FGSG_03607 [Fusarium graminearum PH-1]
FGSG_10250	-1.14	Amino acid transport and metabolism	hydrolase [Fusarium graminearum PH-1]
FGSG_11066	5.22	--	hypothetical protein FGSG_11066 [Fusarium graminearum PH-1]
FGSG_02801	-2.57	--	hypothetical protein FGSG_02801 [Fusarium graminearum PH-1]
FGSG_03647	2.15	--	hypothetical protein FGSG_03647 [Fusarium graminearum PH-1]
FGSG_06299	-2.46	Intracellular trafficking, secretion, and vesicular transport	hypothetical protein FOYG_01305 [Fusarium oxysporum FOSC 3-a]
FGSG_07692	1.84	Carbohydrate transport and metabolism	glucosamine-6-phosphate isomerase [Fusarium graminearum PH-1]
FGSG_13418	1.74	--	hypothetical protein FGSG_13418 [Fusarium graminearum PH-1]
FGSG_04089	3.56	--	hypothetical protein FGSG_04089 [Fusarium graminearum PH-1]
FGSG_03832	2.84	General function prediction only	hypothetical protein FGSG_03832 [Fusarium graminearum PH-1]
FGSG_09230	2.47	--	hypothetical protein FGSG_09230 [Fusarium graminearum PH-1]
MSTRG.12356	5.45	--	unnamed protein product [Fusarium graminearum]
FGSG_10122	-2.82	Replication, recombination and repair	hypothetical protein FG05_10122 [Fusarium graminearum]
FGSG_10537	-2.02	Amino acid transport and metabolism	hypothetical protein FGSG_10537 [Fusarium graminearum PH-1]
MSTRG.3762	10.25	--	hypothetical protein FGSG_10051 [Fusarium graminearum PH-1]
FGSG_07355	2.24	--	hypothetical protein FGSG_07355 [Fusarium graminearum PH-1]
FGSG_00506	-1.12	Translation, ribosomal structure and biogenesis	hypothetical protein FGSG_00506 [Fusarium graminearum PH-1]
FGSG_03058	-2.11	--	hypothetical protein FGSG_03058 [Fusarium graminearum PH-1]
FGSG_00068	1.49	--	alpha-galactosidase C precursor [Fusarium graminearum PH-1]
FGSG_04930	-1.18	Carbohydrate transport and metabolism	hypothetical protein FGSG_04930 [Fusarium graminearum PH-1]
FGSG_09237	-1.31	--	unnamed protein product [Fusarium graminearum]
FGSG_00543	-3.72	Defense mechanisms	hypothetical protein FGSG_00543 [Fusarium graminearum PH-1]
FGSG_01579	2.31	--	hypothetical protein FGSG_01579 [Fusarium graminearum PH-1]
FGSG_12119	9.31	--	hypothetical protein FGSG_12119 [Fusarium graminearum PH-1]
MSTRG.5934	-3.02	--	hypothetical protein FG05_12255 [Fusarium graminearum]
FGSG_11141	1.96	General function prediction only	hypothetical protein FG05_11141 [Fusarium graminearum]
MSTRG.9516	4.85	--	hypothetical protein FPSE_00920 [Fusarium pseudograminearum CS3096]
FGSG_06894	-1.01	Translation, ribosomal structure and biogenesis	hypothetical protein FPSE_11765 [Fusarium pseudograminearum CS3096]
FGSG_05056	3.28	--	hypothetical protein FG05_05056 [Fusarium graminearum]
FGSG_13808	6.68	--	hypothetical protein FGSG_13808 [Fusarium graminearum PH-1]
FGSG_07125	1.04	Function unknown	hypothetical protein FGSG_07125 [Fusarium graminearum PH-1]
FGSG_11307	2.62	--	hypothetical protein FGSG_11307 [Fusarium graminearum PH-1]
FGSG_10453	1.21	--	hypothetical protein FGSG_10453 [Fusarium graminearum PH-1]
FGSG_09051	-7.64	--	hypothetical protein FGSG_09051 [Fusarium graminearum PH-1]
FGSG_10471	3.29	--	hypothetical protein FGSG_10471 [Fusarium graminearum PH-1]
FGSG_14027	-1.38	General function prediction only	hypothetical protein FGSG_14027 [Fusarium graminearum PH-1]
FGSG_05894	-1	Signal transduction mechanisms	hypothetical protein FG05_05894 [Fusarium graminearum]
FGSG_08244	3.05	--	hypothetical protein FGSG_08244 [Fusarium graminearum PH-1]
FGSG_10411	2.54	--	hypothetical protein FGSG_10411 [Fusarium graminearum PH-1]
FGSG_05253	-2.16	--	hypothetical protein FGSG_05253 [Fusarium graminearum PH-1]
FGSG_07916	-1.99	Amino acid transport and metabolism	unnamed protein product [Fusarium graminearum]
FGSG_08373	-1.92	--	unnamed protein product [Fusarium graminearum]
FGSG_05554	-1.58	Amino acid transport and metabolism	4-aminobutyrate aminotransferase [Fusarium graminearum PH-1]
FGSG_02999	-1.58	--	hypothetical protein FGSG_02999 [Fusarium graminearum PH-1]
FGSG_01017	-1	General function prediction only	hypothetical protein FGSG_01017 [Fusarium graminearum PH-1]
FGSG_01169	1.3	Posttranslational modification, protein turnover, chaperones	hypothetical protein FGSG_01169 [Fusarium graminearum PH-1]
FGSG_05003	-2.58	Amino acid transport and metabolism	N-acetyl-gamma-glutamyl-phosphate reductase [Fusarium graminearum PH-1]
FGSG_05147	-1.01	Amino acid transport and metabolism	hypothetical protein FG05_05147 [Fusarium graminearum]
MSTRG.8624	3.22	--	hypothetical protein FGSG_12738 [Fusarium graminearum PH-1]
FGSG_05179	-3.81	--	hypothetical protein FGSG_05179 [Fusarium graminearum PH-1]
FGSG_05423	-2	Replication, recombination and repair	hypothetical protein FGSG_05423 [Fusarium graminearum PH-1]
FGSG_12738	1.01	--	hypothetical protein FGSG_12738 [Fusarium graminearum PH-1]
FGSG_10621	3.42	--	hypothetical protein FGSG_10621 [Fusarium graminearum PH-1]
FGSG_03411	-4.34	--	hypothetical protein FGSG_03411 [Fusarium graminearum PH-1]
FGSG_00236	-2.72	--	hypothetical protein FGSG_00236 [Fusarium graminearum PH-1]
FGSG_07545	-1.91	--	hypothetical protein FGSG_07545 [Fusarium graminearum PH-1]
FGSG_10508	-2.86	--	hypothetical protein FGSG_10508 [Fusarium graminearum PH-1]
FGSG_03015	2.57	Carbohydrate transport and metabolism	hypothetical protein FGSG_03015 [Fusarium graminearum PH-1]
FGSG_06670	-1.54	Cytoskeleton	hypothetical protein FGSG_06670 [Fusarium graminearum PH-1]
FGSG_00328	-1.69	Translation, ribosomal structure and biogenesis	60S ribosomal protein L16 [Fusarium graminearum PH-1]
FGSG_12457	-2.34	--	hypothetical protein FG05_12457 [Fusarium graminearum]
FGSG_10872	6.85	--	hypothetical protein FGSG_10872 [Fusarium graminearum PH-1]
FGSG_12651	2.47	--	hypothetical protein FGSG_12651 [Fusarium graminearum PH-1]
FGSG_10500	-1.41	Energy production and conversion	hypothetical protein FGSG_10500 [Fusarium graminearum PH-1]
FGSG_00026	-4.22	Carbohydrate transport and metabolism	hypothetical protein FG05_00026 [Fusarium graminearum]
FGSG_07874	1.52	--	hypothetical protein FGSG_07874 [Fusarium graminearum PH-1]
FGSG_04864	4.47	--	hypothetical protein FGSG_04864 [Fusarium graminearum PH-1]
FGSG_13337	-2.3	--	hypothetical protein FGSG_13337 [Fusarium graminearum PH-1]
FGSG_07430	1.61	Cytoskeleton	hypothetical protein FGSG_07430 [Fusarium graminearum PH-1]
FGSG_03598	3.78	--	hypothetical protein FGSG_03598 [Fusarium graminearum PH-1]
FGSG_12321	1.06	--	hypothetical protein FGSG_12321, partial [Fusarium graminearum PH-1]
FGSG_13724	-3.96	--	hypothetical protein FGSG_13724 [Fusarium graminearum PH-1]
FGSG_13323	5.91	--	hypothetical protein FGSG_13323 [Fusarium graminearum PH-1]
FGSG_03936	-4.94	Energy production and conversion	hypothetical protein FGSG_03936 [Fusarium graminearum PH-1]
FGSG_02627	3.62	--	hypothetical protein FGSG_02627 [Fusarium graminearum PH-1]
FGSG_03102	-1.17	--	hypothetical protein FGSG_03102 [Fusarium graminearum PH-1]
FGSG_01298	3.59	General function prediction only	hypothetical protein FGSG_01298 [Fusarium graminearum PH-1]
FGSG_00107	-1.04	General function prediction only	quinate permease [Fusarium graminearum PH-1]
FGSG_03310	-1.48	--	hypothetical protein FGSG_03310 [Fusarium graminearum PH-1]
FGSG_10418	2.26	--	hypothetical protein FPSE_07431 [Fusarium pseudograminearum CS3096]
FGSG_01005	-2.54	--	hypothetical protein FGSG_01005 [Fusarium graminearum PH-1]
FGSG_12150	-2.24	--	hypothetical protein FGSG_12150 [Fusarium graminearum PH-1]
FGSG_06799	-1.42	--	hypothetical protein FGSG_06799 [Fusarium graminearum PH-1]
FGSG_08076	2.41	--	hypothetical protein FGSG_08076 [Fusarium graminearum PH-1]
MSTRG.9498	3.07	--	hypothetical protein FOC4_g10012789 [Fusarium oxysporum f. sp. cubense race 4]
FGSG_10386	-3.48	--	hypothetical protein FPSE_07398 [Fusarium pseudograminearum CS3096]
FGSG_04577	-1.3	--	hypothetical protein FG05_04577 [Fusarium graminearum]
MSTRG.4767	-2.55	--	hypothetical protein FG05_08782 [Fusarium graminearum]
FGSG_04033	1.56	Intracellular trafficking, secretion, and vesicular transport	hypothetical protein FGSG_04033 [Fusarium graminearum PH-1]
FGSG_13544	-1.77	General function prediction only	m7G tRNA methyltransferase [Fusarium graminearum PH-1]
FGSG_08549	5.49	--	hypothetical protein FGSG_08549 [Fusarium graminearum PH-1]
FGSG_06282	-1.25	Amino acid transport and metabolism	hypothetical protein FPSE_00996 [Fusarium pseudograminearum CS3096]
FGSG_00911	-1.07	Replication, recombination and repair	uracil-DNA glycosylase [Fusarium graminearum PH-1]
FGSG_02117	-2.53	--	hypothetical protein FGSG_02117 [Fusarium graminearum PH-1]
FGSG_01310	1.3	General function prediction only	hypothetical protein FG05_01310 [Fusarium graminearum]
FGSG_00298	2.21	Lipid transport and metabolism	hypothetical protein FGSG_00298 [Fusarium graminearum PH-1]
FGSG_10433	2.68	--	hypothetical protein FGSG_10433 [Fusarium graminearum PH-1]
FGSG_07485	1.74	--	hypothetical protein FPSE_09449 [Fusarium pseudograminearum CS3096]
FGSG_01781	2.79	General function prediction only	hypothetical protein FGSG_01781 [Fusarium graminearum PH-1]
FGSG_07735	2.94	--	hypothetical protein FGSG_07735 [Fusarium graminearum PH-1]
FGSG_03527	-3.88	--	hypothetical protein FGSG_03527 [Fusarium graminearum PH-1]
FGSG_03073	1.45	Amino acid transport and metabolism	unnamed protein product [Fusarium graminearum]
FGSG_10840	-1.26	--	ribose-phosphate pyrophosphokinase II [Fusarium graminearum PH-1]
FGSG_01960	4.25	--	hypothetical protein FGSG_01960 [Fusarium graminearum PH-1]
FGSG_09154	1.73	Lipid transport and metabolism	hypothetical protein FGSG_09154 [Fusarium graminearum PH-1]
FGSG_02062	-2.51	--	hypothetical protein FGSG_02062 [Fusarium graminearum PH-1]
FGSG_04850	5.58	--	hypothetical protein FGSG_04850 [Fusarium graminearum PH-1]
FGSG_07596	-3.47	Energy production and conversion	hypothetical protein FGSG_07596 [Fusarium graminearum PH-1]
FGSG_02839	-2.2	Amino acid transport and metabolism	hypothetical protein FGSG_02839 [Fusarium graminearum PH-1]
FGSG_03710	4.19	--	hypothetical protein FGSG_03710 [Fusarium graminearum PH-1]
FGSG_01420	-2.36	--	hypothetical protein FGSG_01420 [Fusarium graminearum PH-1]
FGSG_12401	7.51	--	hypothetical protein FGSG_12401 [Fusarium graminearum PH-1]
FGSG_05116	-1.45	--	hypothetical protein FGSG_05116 [Fusarium graminearum PH-1]
FGSG_09562	2.96	Chromatin structure and dynamics	hypothetical protein FGSG_09562 [Fusarium graminearum PH-1]
FGSG_08289	3.6	--	hypothetical protein FGSG_08289 [Fusarium graminearum PH-1]
FGSG_01086	-2.83	--	acetolactate synthase catalytic subunit [Fusarium graminearum PH-1]
FGSG_12968	-1.26	General function prediction only	hypothetical protein FGSG_12968 [Fusarium graminearum PH-1]
FGSG_04867	-8.26	--	hypothetical protein FGSG_04867 [Fusarium graminearum PH-1]
FGSG_11044	5.82	Signal transduction mechanisms	hypothetical protein FGSG_11044 [Fusarium graminearum PH-1]
FGSG_12808	-1.23	Transcription	unnamed protein product [Fusarium graminearum]
FGSG_05538	-1.52	RNA processing and modification	hypothetical protein FG05_05538 [Fusarium graminearum]
FGSG_00540	6.09	--	hypothetical protein FPSE_01235 [Fusarium pseudograminearum CS3096]
FGSG_12292	2.78	--	hypothetical protein FGSG_12292 [Fusarium graminearum PH-1]
FGSG_06003	2.91	--	hypothetical protein FGSG_06003 [Fusarium graminearum PH-1]
FGSG_06115	-1.25	Intracellular trafficking, secretion, and vesicular transport	hypothetical protein FPSE_00873 [Fusarium pseudograminearum CS3096]
FGSG_07561	-1	Amino acid transport and metabolism	unnamed protein product [Fusarium graminearum]
FGSG_10362	1.26	Lipid transport and metabolism	hypothetical protein FGSG_10362 [Fusarium graminearum PH-1]
FGSG_03727	-2.54	--	hypothetical protein FGSG_03727 [Fusarium graminearum PH-1]
MSTRG.2283	-2.02	--	unnamed protein product [Fusarium graminearum]
FGSG_00746	1.59	--	hypothetical protein FGSG_00746 [Fusarium graminearum PH-1]
FGSG_10322	1.12	--	hypothetical protein FGSG_10322 [Fusarium graminearum PH-1]
FGSG_12847	2	--	hypothetical protein FGSG_12847 [Fusarium graminearum PH-1]
FGSG_07678	-3.32	--	hypothetical protein FGSG_07678 [Fusarium graminearum PH-1]
FGSG_05117	1.12	Function unknown	hypothetical protein FGSG_05117 [Fusarium graminearum PH-1]
FGSG_10230	-1.94	Lipid transport and metabolism	hypothetical protein FGSG_10230 [Fusarium graminearum PH-1]
FGSG_12485	4.69	--	hypothetical protein FGSG_12485 [Fusarium graminearum PH-1]
FGSG_12277	2.18	--	hypothetical protein FGSG_12277 [Fusarium graminearum PH-1]
FGSG_07390	4.99	--	hypothetical protein FGSG_07390 [Fusarium graminearum PH-1]
FGSG_11012	-4.35	--	hypothetical protein FGSG_11012 [Fusarium graminearum PH-1]
FGSG_04981	4.43	Cell cycle control, cell division, chromosome partitioning	hypothetical protein FGSG_04981 [Fusarium graminearum PH-1]
FGSG_01907	-1.29	--	hypothetical protein FPSE_09124 [Fusarium pseudograminearum CS3096]
FGSG_09147	-1.83	--	hypothetical protein FGSG_09147 [Fusarium graminearum PH-1]
FGSG_05723	5.36	Inorganic ion transport and metabolism	hypothetical protein FGSG_05723 [Fusarium graminearum PH-1]
FGSG_06959	-4.25	Cell cycle control, cell division, chromosome partitioning	serine/threonine-protein kinase 6 [Fusarium graminearum PH-1]
FGSG_04497	-2.1	--	hypothetical protein FGSG_04497 [Fusarium graminearum PH-1]
FGSG_01477	-3.79	Signal transduction mechanisms	hypothetical protein FGSG_01477 [Fusarium graminearum PH-1]
FGSG_09781	-1.37	Coenzyme transport and metabolism	hypothetical protein FG05_09781 [Fusarium graminearum]
FGSG_09309	-1.68	Amino acid transport and metabolism	hypothetical protein FGSG_09309 [Fusarium graminearum PH-1]
FGSG_11834	-2.6	--	hypothetical protein FGSG_11834 [Fusarium graminearum PH-1]
FGSG_09788	-1.15	--	hypothetical protein FGSG_09788 [Fusarium graminearum PH-1]
FGSG_09002	-1.74	General function prediction only	hypothetical protein FGSG_09002 [Fusarium graminearum PH-1]
FGSG_01848	1.86	--	hypothetical protein FGSG_01848 [Fusarium graminearum PH-1]
FGSG_05937	5.69	Lipid transport and metabolism	hypothetical protein FGSG_05937 [Fusarium graminearum PH-1]
FGSG_05984	2.02	Function unknown	hypothetical protein FGSG_05984 [Fusarium graminearum PH-1]
FGSG_11967	1.46	Signal transduction mechanisms	hypothetical protein FGSG_11967 [Fusarium graminearum PH-1]
FGSG_04587	-2.7	Function unknown	hypothetical protein FG05_04587 [Fusarium graminearum]
MSTRG.7092	7.8	--	hypothetical protein V496_05223 [Pseudogymnoascus pannorum VKM F-4515 (FW-2607)]
FGSG_06789	-1.59	Cytoskeleton	hypothetical protein FGSG_06789 [Fusarium graminearum PH-1]
FGSG_13474	-1.44	Cytoskeleton	hypothetical protein FGSG_13474 [Fusarium graminearum PH-1]
FGSG_10213	3.12	--	hypothetical protein FGSG_10213 [Fusarium graminearum PH-1]
FGSG_09692	1.99	--	hypothetical protein FGSG_09692 [Fusarium graminearum PH-1]
FGSG_03312	2.72	Function unknown	hypothetical protein FGSG_03312 [Fusarium graminearum PH-1]
FGSG_13475	-1.16	RNA processing and modification	unnamed protein product [Fusarium graminearum]
FGSG_07422	-1.73	Intracellular trafficking, secretion, and vesicular transport	hypothetical protein FGSG_07422 [Fusarium graminearum PH-1]
FGSG_05122	-1.98	Function unknown	hypothetical protein FGSG_05122 [Fusarium graminearum PH-1]
FGSG_05983	3.35	General function prediction only	hypothetical protein FGSG_05983 [Fusarium graminearum PH-1]
FGSG_01461	3.56	--	hypothetical protein FGSG_01461 [Fusarium graminearum PH-1]
FGSG_07148	1.26	--	hypothetical protein FGSG_07148 [Fusarium graminearum PH-1]
FGSG_10366	1.83	--	hypothetical protein FGSG_10366 [Fusarium graminearum PH-1]
FGSG_13156	2.25	--	hypothetical protein FGSG_13156 [Fusarium graminearum PH-1]
FGSG_03494	5.18	--	hypothetical protein FGSG_03494 [Fusarium graminearum PH-1]
FGSG_07483	2.04	--	hypothetical protein FGSG_07483 [Fusarium graminearum PH-1]
FGSG_04801	-1.94	--	hypothetical protein FGSG_04801 [Fusarium graminearum PH-1]
FGSG_03675	-1.56	--	hypothetical protein FGSG_03675 [Fusarium graminearum PH-1]
FGSG_13352	-1.77	--	hypothetical protein FGSG_13352 [Fusarium graminearum PH-1]
MSTRG.13732	1.11	--	hypothetical protein FG05_30176 [Fusarium graminearum]
FGSG_10394	-3.37	Amino acid transport and metabolism	hypothetical protein FGSG_10394 [Fusarium graminearum PH-1]
FGSG_12040	3.51	--	hypothetical protein FGSG_12040 [Fusarium graminearum PH-1]
FGSG_13591	1.97	--	hypothetical protein FGSG_13591 [Fusarium graminearum PH-1]
FGSG_05800	-4.47	--	hypothetical protein FGSG_05800 [Fusarium graminearum PH-1]
FGSG_03270	3.22	--	unnamed protein product [Fusarium graminearum]
MSTRG.10902	-1.16	Secondary metabolites biosynthesis, transport and catabolism	hypothetical protein FGSG_06619 [Fusarium graminearum PH-1]
FGSG_13782	2.21	--	hypothetical protein FGSG_13782 [Fusarium graminearum PH-1]
FGSG_08673	1.97	--	hypothetical protein FGSG_08673 [Fusarium graminearum PH-1]
FGSG_00599	1.05	--	hypothetical protein FGSG_00599 [Fusarium graminearum PH-1]
FGSG_13401	-1.52	--	hypothetical protein FGSG_13401 [Fusarium graminearum PH-1]
FGSG_06297	1.06	Signal transduction mechanisms	hypothetical protein FGSG_06297 [Fusarium graminearum PH-1]
FGSG_08969	-1.85	--	hypothetical protein FGSG_08969 [Fusarium graminearum PH-1]
FGSG_09586	1.73	General function prediction only	phosphatidylglycerol/phosphatidylinositol transfer protein precursor [Fusarium graminearum PH-1]
FGSG_06664	1.73	General function prediction only	hypothetical protein FGSG_06664 [Fusarium graminearum PH-1]
FGSG_07000	4.5	General function prediction only	hypothetical protein FGSG_07000 [Fusarium graminearum PH-1]
FGSG_12190	-1.82	--	hypothetical protein FGSG_12190 [Fusarium graminearum PH-1]
FGSG_08920	1.31	Posttranslational modification, protein turnover, chaperones	ubiquitin carboxyl-terminal hydrolase 6 [Fusarium graminearum PH-1]
FGSG_08669	-1.67	Signal transduction mechanisms	hypothetical protein FPSE_11691 [Fusarium pseudograminearum CS3096]
MSTRG.8312	3.28	--	hypothetical protein [Streptomyces sp. NRRL F-6131]
FGSG_07815	-5.34	--	hypothetical protein FGSG_07815 [Fusarium graminearum PH-1]
FGSG_03695	12.22	--	hypothetical protein FGSG_03695 [Fusarium graminearum PH-1]
FGSG_05827	-2.79	--	hypothetical protein FGSG_05827 [Fusarium graminearum PH-1]
FGSG_13488	-1.14	--	hypothetical protein FGSG_13488 [Fusarium graminearum PH-1]
FGSG_02150	-3.85	--	hypothetical protein FGSG_02150 [Fusarium graminearum PH-1]
FGSG_04932	4.45	--	hypothetical protein FGSG_04932 [Fusarium graminearum PH-1]
MSTRG.9622	-1.46	--	IgA-specific serine endopeptidase [Acanthamoeba castellanii str. Neff]
FGSG_11988	-2.26	Secondary metabolites biosynthesis, transport and catabolism	hypothetical protein FGSG_11988 [Fusarium graminearum PH-1]
FGSG_03759	3.61	--	hypothetical protein FGSG_03759 [Fusarium graminearum PH-1]
FGSG_02245	-1.26	--	hypothetical protein FGSG_02245 [Fusarium graminearum PH-1]
FGSG_12743	3.83	--	hypothetical protein FGSG_12743 [Fusarium graminearum PH-1]
FGSG_11971	6.67	--	hypothetical protein FGSG_11971 [Fusarium graminearum PH-1]
FGSG_11358	-2.39	--	hypothetical protein FGSG_11358 [Fusarium graminearum PH-1]
FGSG_05304	-2.34	--	hypothetical protein FGSG_05304 [Fusarium graminearum PH-1]
FGSG_00102	-1	--	hypothetical protein FGSG_00102 [Fusarium graminearum PH-1]
FGSG_01915	1.42	Transcription	hypothetical protein FGSG_01915 [Fusarium graminearum PH-1]
FGSG_00501	-2.45	Amino acid transport and metabolism	arginine N-methyltransferase 2 [Fusarium graminearum PH-1]
FGSG_09519	-2.81	Function unknown	hypothetical protein FGSG_09519 [Fusarium graminearum PH-1]
FGSG_13702	-1.17	Signal transduction mechanisms	hypothetical protein FGSG_13702 [Fusarium graminearum PH-1]
FGSG_05558	-2.48	Intracellular trafficking, secretion, and vesicular transport	hypothetical protein FGSG_05558 [Fusarium graminearum PH-1]
FGSG_08470	-1.3	General function prediction only	hypothetical protein FGSG_08470 [Fusarium graminearum PH-1]
FGSG_07798	-3.16	Lipid transport and metabolism	hypothetical protein FGSG_07798 [Fusarium graminearum PH-1]
FGSG_05541	-1.19	Amino acid transport and metabolism	anthranilate synthase component 2 [Fusarium graminearum PH-1]
FGSG_12345	-3.2	--	hypothetical protein FGSG_12345 [Fusarium graminearum PH-1]
FGSG_13958	-2.32	--	hypothetical protein FGSG_13958 [Fusarium graminearum PH-1]
FGSG_11787	-1.34	Coenzyme transport and metabolism	hypothetical protein FGSG_11787 [Fusarium graminearum PH-1]
FGSG_05352	1.28	General function prediction only	hypothetical protein FGSG_05352 [Fusarium graminearum PH-1]
FGSG_08120	5.1	--	hypothetical protein FGSG_08120 [Fusarium graminearum PH-1]
MSTRG.11643	10.17	--	hypothetical protein FGSG_07152 [Fusarium graminearum PH-1]
FGSG_07793	-3.56	--	hypothetical protein FGSG_07793 [Fusarium graminearum PH-1]
FGSG_13585	-3.8	Translation, ribosomal structure and biogenesis	hypothetical protein FGSG_13585 [Fusarium graminearum PH-1]
FGSG_02288	1.1	Replication, recombination and repair	hypothetical protein FGSG_02288 [Fusarium graminearum PH-1]
MSTRG.57	-2.3	--	unnamed protein product [Fusarium graminearum]
FGSG_11165	3.05	--	hypothetical protein FGSG_11165 [Fusarium graminearum PH-1]
FGSG_04980	1.19	--	hypothetical protein FGSG_04980 [Fusarium graminearum PH-1]
FGSG_02335	-1.29	Chromatin structure and dynamics	hypothetical protein FGSG_02335 [Fusarium graminearum PH-1]
FGSG_11707	1.74	--	hypothetical protein FGSG_11707 [Fusarium graminearum PH-1]
FGSG_03502	4.73	--	hypothetical protein FGSG_03502 [Fusarium graminearum PH-1]
FGSG_12909	1.05	Function unknown	hypothetical protein FGSG_12909 [Fusarium graminearum PH-1]
FGSG_07262	-2.33	Function unknown	hypothetical protein FGSG_07262 [Fusarium graminearum PH-1]
MSTRG.11087	2.01	--	hypothetical protein FPSE_09100 [Fusarium pseudograminearum CS3096]
FGSG_09371	-2.27	--	hypothetical protein FGSG_09371 [Fusarium graminearum PH-1]
FGSG_12937	1.02	Extracellular structures	hypothetical protein FGSG_12937 [Fusarium graminearum PH-1]
FGSG_00763	3.94	--	unnamed protein product [Fusarium graminearum]
FGSG_00505	-1.11	Intracellular trafficking, secretion, and vesicular transport	hypothetical protein FG05_00505 [Fusarium graminearum]
FGSG_04270	-2.21	Nucleotide transport and metabolism	hypothetical protein FGSG_04270 [Fusarium graminearum PH-1]
FGSG_10510	1.47	--	hypothetical protein FPSE_03393 [Fusarium pseudograminearum CS3096]
FGSG_12419	3.28	--	hypothetical protein FGSG_12419 [Fusarium graminearum PH-1]
FGSG_04536	1.43	--	hypothetical protein FGSG_04536 [Fusarium graminearum PH-1]
FGSG_08443	-2.43	Amino acid transport and metabolism	hypothetical protein FGSG_08443 [Fusarium graminearum PH-1]
MSTRG.5271	3.21	--	unnamed protein product [Fusarium graminearum]
FGSG_07821	-1.15	--	hypothetical protein FGSG_07821 [Fusarium graminearum PH-1]
FGSG_12291	-1.2	--	hypothetical protein FG05_12291 [Fusarium graminearum]
FGSG_04321	-2.38	--	hypothetical protein FGSG_04321 [Fusarium graminearum PH-1]
FGSG_08357	-3.64	--	hypothetical protein FGSG_08357 [Fusarium graminearum PH-1]
FGSG_08804	-1.17	--	hypothetical protein FGSG_08804 [Fusarium graminearum PH-1]
FGSG_04071	6.57	--	hypothetical protein FGSG_04071 [Fusarium graminearum PH-1]
FGSG_08481	-2.16	Chromatin structure and dynamics	hypothetical protein FGSG_08481 [Fusarium graminearum PH-1]
FGSG_00185	3.51	--	hypothetical protein FGSG_00185 [Fusarium graminearum PH-1]
FGSG_13759	1.98	Transcription	hypothetical protein FGSG_13759 [Fusarium graminearum PH-1]
FGSG_10003	-3.09	--	unnamed protein product [Fusarium graminearum]
FGSG_09915	-2.41	--	hypothetical protein FGSG_09915 [Fusarium graminearum PH-1]
FGSG_12059	-1.83	--	hypothetical protein FGSG_12059 [Fusarium graminearum PH-1]
FGSG_13969	2.4	General function prediction only	hypothetical protein FGSG_13969 [Fusarium graminearum PH-1]
MSTRG.3429	-2.01	--	hypothetical protein FG05_02747 [Fusarium graminearum]
FGSG_13035	4.13	--	hypothetical protein FGSG_13035 [Fusarium graminearum PH-1]
MSTRG.8000	-3.83	--	unnamed protein product [Fusarium graminearum]
FGSG_04971	3.91	--	hypothetical protein FGSG_04971 [Fusarium graminearum PH-1]
FGSG_09168	-2.01	--	hypothetical protein FGSG_09168 [Fusarium graminearum PH-1]
FGSG_09221	-1.08	Signal transduction mechanisms	hypothetical protein FGSG_09221 [Fusarium graminearum PH-1]
FGSG_01730	1.42	Amino acid transport and metabolism	D-amino-acid oxidase [Fusarium graminearum PH-1]
MSTRG.600	1.76	--	hypothetical protein FOVG_00967 [Fusarium oxysporum f. sp. pisi HDV247]
FGSG_04122	-2.46	Translation, ribosomal structure and biogenesis	hypothetical protein FPSE_00142 [Fusarium pseudograminearum CS3096]
FGSG_04471	-2.67	--	hypothetical protein FGSG_04471 [Fusarium graminearum PH-1]
FGSG_04063	4.53	--	hypothetical protein FGSG_04063 [Fusarium graminearum PH-1]
FGSG_06691	1.58	--	hypothetical protein FGSG_06691 [Fusarium graminearum PH-1]
FGSG_11301	-1.4	--	hypothetical protein FGSG_11301 [Fusarium graminearum PH-1]
FGSG_01932	-1.14	Amino acid transport and metabolism	cystathionine beta-lyase [Fusarium graminearum PH-1]
FGSG_09228	-1.37	--	hypothetical protein FGSG_09228 [Fusarium graminearum PH-1]
FGSG_01849	1.1	--	hypothetical protein FGSG_01849 [Fusarium graminearum PH-1]
FGSG_07143	-1.84	Cytoskeleton	unnamed protein product [Fusarium graminearum]
FGSG_06561	5.56	--	hypothetical protein FGSG_06561 [Fusarium graminearum PH-1]
FGSG_10215	-1.76	Function unknown	hypothetical protein FG05_10215 [Fusarium graminearum]
FGSG_12562	1.68	General function prediction only	hypothetical protein FGSG_12562 [Fusarium graminearum PH-1]
FGSG_03408	-1.33	Secondary metabolites biosynthesis, transport and catabolism	hypothetical protein FG05_03408 [Fusarium graminearum]
FGSG_00189	-1.09	Posttranslational modification, protein turnover, chaperones	hypothetical protein FGSG_00189 [Fusarium graminearum PH-1]
FGSG_02041	1.1	Energy production and conversion	hypothetical protein FGSG_02041 [Fusarium graminearum PH-1]
FGSG_10178	3.77	--	hypothetical protein FGSG_10178 [Fusarium graminearum PH-1]
FGSG_04972	5.54	--	hypothetical protein FGSG_04972 [Fusarium graminearum PH-1]
FGSG_02086	2.31	--	hypothetical protein FGSG_02086 [Fusarium graminearum PH-1]
FGSG_11196	3.45	Lipid transport and metabolism	hypothetical protein FGSG_11196 [Fusarium graminearum PH-1]
FGSG_13955	4.6	--	hypothetical protein FGSG_13955 [Fusarium graminearum PH-1]
FGSG_13299	-1.02	--	hypothetical protein FGSG_13299 [Fusarium graminearum PH-1]
FGSG_13963	9.24	Lipid transport and metabolism	hypothetical protein FGSG_13963 [Fusarium graminearum PH-1]
FGSG_12734	-1.47	RNA processing and modification	hypothetical protein FGSG_12734 [Fusarium graminearum PH-1]
FGSG_04016	2.39	General function prediction only	hypothetical protein FGSG_04016 [Fusarium graminearum PH-1]
FGSG_14016	-1.39	General function prediction only	hypothetical protein FGSG_14016 [Fusarium graminearum PH-1]
FGSG_09636	-2.89	--	hypothetical protein FGSG_09636 [Fusarium graminearum PH-1]
FGSG_00752	-3.02	--	hypothetical protein FGSG_00752 [Fusarium graminearum PH-1]
FGSG_00647	-2.25	--	unnamed protein product [Fusarium graminearum]
FGSG_13063	3.12	--	hypothetical protein FGSG_13063 [Fusarium graminearum PH-1]
FGSG_13665	-1.28	Translation, ribosomal structure and biogenesis	hypothetical protein FG05_13665 [Fusarium graminearum]
FGSG_03811	1.66	--	hypothetical protein FGSG_03811 [Fusarium graminearum PH-1]
FGSG_12440	-7.72	Amino acid transport and metabolism	hypothetical protein FGSG_12440 [Fusarium graminearum PH-1]
FGSG_03815	3.22	--	hypothetical protein FGSG_03815 [Fusarium graminearum PH-1]
FGSG_02070	-1.74	Carbohydrate transport and metabolism	hypothetical protein FG05_02070 [Fusarium graminearum]
FGSG_10384	-3.39	--	hypothetical protein FGSG_10384 [Fusarium graminearum PH-1]
MSTRG.299	-1.45	General function prediction only	cell division control protein 42 [Fusarium graminearum PH-1]
FGSG_09772	-1.82	--	hypothetical protein FGSG_09772 [Fusarium graminearum PH-1]
FGSG_13291	-1.59	--	hypothetical protein FGSG_13291 [Fusarium graminearum PH-1]
FGSG_11600	2.87	--	hypothetical protein FGSG_11600 [Fusarium graminearum PH-1]
MSTRG.8362	4.14	--	hypothetical protein FOVG_07645 [Fusarium oxysporum f. sp. pisi HDV247]
FGSG_05874	-1.34	--	hypothetical protein FGSG_05874 [Fusarium graminearum PH-1]
FGSG_04991	-2.22	--	hypothetical protein FGSG_04991 [Fusarium graminearum PH-1]
FGSG_02342	7.39	--	cutinase precursor [Fusarium graminearum PH-1]
FGSG_13377	3.61	--	hypothetical protein FGSG_13377 [Fusarium graminearum PH-1]
FGSG_09726	2.4	--	hypothetical protein FAVG1_03778 [Fusarium avenaceum]
FGSG_11854	3.86	RNA processing and modification	hypothetical protein FG05_11854 [Fusarium graminearum]
MSTRG.11589	1.15	--	hypothetical protein FG05_07116 [Fusarium graminearum]
FGSG_05714	-2.01	--	hypothetical protein FGSG_05714 [Fusarium graminearum PH-1]
FGSG_07627	3.02	--	hypothetical protein FGSG_07627 [Fusarium graminearum PH-1]
FGSG_09072	3.19	--	hypothetical protein FGSG_09072 [Fusarium graminearum PH-1]
FGSG_01669	1.05	--	hypothetical protein FGSG_01669 [Fusarium graminearum PH-1]
FGSG_03580	-1.51	--	hypothetical protein FGSG_03580 [Fusarium graminearum PH-1]
FGSG_01742	4.45	--	hypothetical protein FGSG_01742 [Fusarium graminearum PH-1]
FGSG_03828	7.13	--	hypothetical protein FGSG_03828 [Fusarium graminearum PH-1]
FGSG_02053	-1.86	--	hypothetical protein FGSG_02053 [Fusarium graminearum PH-1]
FGSG_05076	2.18	Secondary metabolites biosynthesis, transport and catabolism	hypothetical protein FGSG_05076 [Fusarium graminearum PH-1]
FGSG_02926	-2.03	--	hypothetical protein FGSG_02926 [Fusarium graminearum PH-1]
FGSG_10620	2.96	--	hypothetical protein FGSG_10620 [Fusarium graminearum PH-1]
FGSG_12913	4.45	--	hypothetical protein FGSG_12913 [Fusarium graminearum PH-1]
FGSG_11250	-2.16	Amino acid transport and metabolism	hypothetical protein FG05_11250 [Fusarium graminearum]
FGSG_10026	-1.08	General function prediction only	hypothetical protein FGSG_10026 [Fusarium graminearum PH-1]
FGSG_13740	3.24	--	hypothetical protein FGSG_13740 [Fusarium graminearum PH-1]
FGSG_08434	-2.81	--	hypothetical protein FGSG_08434 [Fusarium graminearum PH-1]
FGSG_01220	1.74	Transcription	hypothetical protein FOXB_11664 [Fusarium oxysporum Fo5176]
FGSG_09333	-1.2	--	RDR1 protein [Fusarium graminearum PH-1]
MSTRG.13772	1.76	--	hypothetical protein OXYTRI_13058 [Oxytricha trifallax]
FGSG_09870	-1.25	Signal transduction mechanisms	FGB1 [Fusarium pseudograminearum CS3096]
FGSG_12971	-1.58	--	hypothetical protein FGSG_12971 [Fusarium graminearum PH-1]
FGSG_13746	-2.12	Transcription	hypothetical protein FGSG_13746 [Fusarium graminearum PH-1]
FGSG_12964	-2.22	--	hypothetical protein FGSG_12964 [Fusarium graminearum PH-1]
FGSG_09205	2.1	--	hypothetical protein FGSG_09205 [Fusarium graminearum PH-1]
FGSG_07705	-3.95	--	unnamed protein product [Fusarium graminearum]
FGSG_02357	-5.88	--	hypothetical protein FGSG_02357 [Fusarium graminearum PH-1]
FGSG_00472	-1.3	--	serine/threonine-protein kinase SCH9 [Fusarium graminearum PH-1]
FGSG_00900	3.99	--	hypothetical protein FGSG_00900 [Fusarium graminearum PH-1]
FGSG_04896	4.84	--	unnamed protein product [Fusarium graminearum]
FGSG_13073	2.02	General function prediction only	hypothetical protein FGSG_13073, partial [Fusarium graminearum PH-1]
MSTRG.12544	1.45	--	unnamed protein product [Fusarium graminearum]
FGSG_00117	-3.16	--	hypothetical protein FGSG_00117 [Fusarium graminearum PH-1]
FGSG_10291	-1.16	--	hypothetical protein FGSG_10291 [Fusarium graminearum PH-1]
FGSG_02019	4.36	Lipid transport and metabolism	hypothetical protein FGSG_02019 [Fusarium graminearum PH-1]
FGSG_00004	-6.04	--	hypothetical protein FGSG_00004 [Fusarium graminearum PH-1]
MSTRG.8492	-2.23	--	hypothetical protein FG05_12715 [Fusarium graminearum]
FGSG_04547	-1.54	Posttranslational modification, protein turnover, chaperones	hypothetical protein FGSG_04547 [Fusarium graminearum PH-1]
FGSG_03082	1.45	--	hypothetical protein FGSG_03082 [Fusarium graminearum PH-1]
FGSG_12142	-3.69	--	hypothetical protein FGSG_12142 [Fusarium graminearum PH-1]
FGSG_08216	4.84	--	hypothetical protein FGSG_08216 [Fusarium graminearum PH-1]
FGSG_02204	-1.6	--	hypothetical protein FGSG_02204 [Fusarium graminearum PH-1]
FGSG_05552	-1.11	--	hypothetical protein FGSG_05552 [Fusarium graminearum PH-1]
FGSG_11448	-2.1	Cell wall/membrane/envelope biogenesis	hypothetical protein FGSG_11448 [Fusarium graminearum PH-1]
MSTRG.12268	3.22	--	hypothetical protein FGSG_07651 [Fusarium graminearum PH-1]
FGSG_02929	-1.6	Secondary metabolites biosynthesis, transport and catabolism	hypothetical protein FGSG_02929 [Fusarium graminearum PH-1]
FGSG_05403	-1.49	Posttranslational modification, protein turnover, chaperones	hypothetical protein FG05_05403 [Fusarium graminearum]
FGSG_05002	-1.44	RNA processing and modification	ATP-dependent RNA helicase DHX8 [Fusarium graminearum PH-1]
FGSG_09022	-1.9	RNA processing and modification	hypothetical protein FGSG_09022 [Fusarium graminearum PH-1]
FGSG_13564	-2.45	General function prediction only	hypothetical protein FG05_30270 [Fusarium graminearum]
FGSG_01072	1.78	--	hypothetical protein FGSG_01072 [Fusarium graminearum PH-1]
FGSG_10460	-7.65	--	hypothetical protein FGSG_10460 [Fusarium graminearum PH-1]
FGSG_09249	5.04	--	hypothetical protein FGSG_09249 [Fusarium graminearum PH-1]
FGSG_04828	-3.4	--	hypothetical protein FGSG_04828 [Fusarium graminearum PH-1]
FGSG_09595	2.01	General function prediction only	hypothetical protein FGSG_09595 [Fusarium graminearum PH-1]
FGSG_04138	1.06	--	hypothetical protein FGSG_04138 [Fusarium graminearum PH-1]
FGSG_12712	-1.06	--	hypothetical protein FGSG_12712 [Fusarium graminearum PH-1]
FGSG_06333	-1.89	--	hypothetical protein FPSE_01159 [Fusarium pseudograminearum CS3096]
FGSG_00487	1.02	--	hypothetical protein FGSG_00487 [Fusarium graminearum PH-1]
FGSG_11595	-1.69	--	hypothetical protein FGSG_11595 [Fusarium graminearum PH-1]
FGSG_11945	-2.43	--	hypothetical protein FGSG_11945, partial [Fusarium graminearum PH-1]
FGSG_04973	3.19	--	hypothetical protein FPSE_04863 [Fusarium pseudograminearum CS3096]
FGSG_02030	-1.54	Energy production and conversion	hypothetical protein FPSE_05121 [Fusarium pseudograminearum CS3096]
FGSG_09440	-1.02	Nucleotide transport and metabolism	phosphoribosylformylglycinamidine synthase [Fusarium graminearum PH-1]
FGSG_01450	5.72	--	hypothetical protein FGSG_01450 [Fusarium graminearum PH-1]
FGSG_13391	3.68	--	hypothetical protein FGSG_13391, partial [Fusarium graminearum PH-1]
FGSG_00725	-2.68	--	hypothetical protein FGSG_00725 [Fusarium graminearum PH-1]
FGSG_10276	-1.16	Energy production and conversion	NADH dehydrogenase iron-sulfur protein 7 [Fusarium graminearum PH-1]
FGSG_11424	3	Secondary metabolites biosynthesis, transport and catabolism	hypothetical protein FGSG_11424 [Fusarium graminearum PH-1]
FGSG_07562	2.16	--	hypothetical protein FGSG_07562 [Fusarium graminearum PH-1]
FGSG_12986	1.39	--	unnamed protein product [Fusarium graminearum]
FGSG_04100	1.84	--	hypothetical protein FGSG_04100 [Fusarium graminearum PH-1]
FGSG_05140	1.66	General function prediction only	hypothetical protein FPSE_06537 [Fusarium pseudograminearum CS3096]
FGSG_04266	-1	Cell cycle control, cell division, chromosome partitioning	hypothetical protein FGSG_04266 [Fusarium graminearum PH-1]
FGSG_08060	-1.49	--	unnamed protein product [Fusarium graminearum]
FGSG_06872	1.06	--	hypothetical protein FG05_06872 [Fusarium graminearum]
FGSG_08256	1.34	Carbohydrate transport and metabolism	unnamed protein product [Fusarium graminearum]
FGSG_09376	-1.67	Carbohydrate transport and metabolism	hypothetical protein FGSG_09376 [Fusarium graminearum PH-1]
FGSG_10671	-1.29	Amino acid transport and metabolism	3-isopropylmalate dehydrogenase [Fusarium graminearum PH-1]
FGSG_11127	2.15	--	hypothetical protein FGSG_11127 [Fusarium graminearum PH-1]
FGSG_05636	-2.23	Chromatin structure and dynamics	hypothetical protein FG05_05636 [Fusarium graminearum]
MSTRG.471	-2.37	--	hypothetical protein FPSE_00096 [Fusarium pseudograminearum CS3096]
FGSG_12437	3.17	--	hypothetical protein FGSG_12437 [Fusarium graminearum PH-1]
FGSG_12380	2.1	--	hypothetical protein FGSG_12380 [Fusarium graminearum PH-1]
FGSG_13084	2.42	Signal transduction mechanisms	hypothetical protein FGSG_13084 [Fusarium graminearum PH-1]
FGSG_11056	-1.57	--	hypothetical protein FGSG_11056 [Fusarium graminearum PH-1]
FGSG_11308	2.9	--	hypothetical protein FGSG_11308 [Fusarium graminearum PH-1]
FGSG_12952	-1.02	Amino acid transport and metabolism	2-isopropylmalate synthase [Fusarium graminearum PH-1]
FGSG_02724	-1.95	--	DNA repair protein RAD5 [Fusarium graminearum PH-1]
FGSG_05461	-1.7	--	hypothetical protein FGSG_05461 [Fusarium graminearum PH-1]
FGSG_09294	-1.34	Energy production and conversion	hypothetical protein FGSG_09294 [Fusarium graminearum PH-1]
FGSG_01660	2.85	--	hypothetical protein FGSG_01660 [Fusarium graminearum PH-1]
FGSG_01203	-1.04	--	hypothetical protein FGSG_01203 [Fusarium graminearum PH-1]
FGSG_01289	1.81	Lipid transport and metabolism	hypothetical protein FGSG_01289 [Fusarium graminearum PH-1]
FGSG_12029	-1.61	Intracellular trafficking, secretion, and vesicular transport	hypothetical protein FGSG_12029 [Fusarium graminearum PH-1]
FGSG_10383	-4.88	--	hypothetical protein FGSG_10383 [Fusarium graminearum PH-1]
FGSG_00874	-1.27	Cytoskeleton	hypothetical protein FGSG_00874 [Fusarium graminearum PH-1]
FGSG_04013	-1.21	--	hypothetical protein FGSG_04013 [Fusarium graminearum PH-1]
FGSG_02443	4.08	--	hypothetical protein FGSG_02443 [Fusarium graminearum PH-1]
FGSG_09158	1.6	Function unknown	hypothetical protein FGSG_09158 [Fusarium graminearum PH-1]
FGSG_13612	-1.52	General function prediction only	hypothetical protein FGSG_13612 [Fusarium graminearum PH-1]
FGSG_02782	-1.76	Energy production and conversion	pyruvate dehydrogenase E1 component subunit beta [Fusarium graminearum PH-1]
FGSG_10336	-3.26	--	hypothetical protein FGSG_10336 [Fusarium graminearum PH-1]
MSTRG.1924	4.6	--	hypothetical protein FG05_01507 [Fusarium graminearum]
FGSG_03223	2.39	--	unnamed protein product [Fusarium graminearum]
FGSG_06144	4.8	--	hypothetical protein FGSG_06144 [Fusarium graminearum PH-1]
MSTRG.11441	-2.02	--	hypothetical protein ANO11243_092990 [fungal sp. No.11243]
FGSG_04175	1.66	General function prediction only	hypothetical protein FGSG_04175 [Fusarium graminearum PH-1]
FGSG_00974	2.35	--	hypothetical protein FGSG_00974 [Fusarium graminearum PH-1]
FGSG_03954	2.9	--	hypothetical protein FGSG_03954 [Fusarium graminearum PH-1]
MSTRG.3964	-1.11	--	uncharacterized protein FFUJ_07259 [Fusarium fujikuroi IMI 58289]
FGSG_05451	-1.49	Inorganic ion transport and metabolism	hypothetical protein FGSG_05451 [Fusarium graminearum PH-1]
MSTRG.1820	2.82	--	hypothetical protein FGSG_01431 [Fusarium graminearum PH-1]
FGSG_02835	-1.84	--	Zinc finger protein zas1 [Fusarium oxysporum f. sp. cubense race 4]
FGSG_11157	-2.25	Lipid transport and metabolism	hypothetical protein FGSG_11157 [Fusarium graminearum PH-1]
FGSG_13181	-2.49	--	hypothetical protein FGSG_13181 [Fusarium graminearum PH-1]
FGSG_00173	1.15	--	hypothetical protein FGSG_00173 [Fusarium graminearum PH-1]
FGSG_04225	-2.71	--	hypothetical protein FGSG_04225 [Fusarium graminearum PH-1]
FGSG_12473	-3.85	--	hypothetical protein FGSG_12473 [Fusarium graminearum PH-1]
FGSG_00902	-1.11	Transcription	hypothetical protein FGSG_00902 [Fusarium graminearum PH-1]
FGSG_02347	1.66	Amino acid transport and metabolism	hypothetical protein FG05_02347 [Fusarium graminearum]
FGSG_05458	2.57	--	hypothetical protein FGSG_05458 [Fusarium graminearum PH-1]
FGSG_05130	-3.02	--	hypothetical protein FGSG_05130 [Fusarium graminearum PH-1]
FGSG_00985	-2.19	--	hypothetical protein FGSG_00985 [Fusarium graminearum PH-1]
FGSG_12546	-1.34	--	hypothetical protein FGSG_12546 [Fusarium graminearum PH-1]
MSTRG.820	1.13	--	hypothetical protein FPSE_01410 [Fusarium pseudograminearum CS3096]
FGSG_13462	2.93	--	hypothetical protein FGSG_13462 [Fusarium graminearum PH-1]
FGSG_00101	3.93	--	hypothetical protein FGSG_00101 [Fusarium graminearum PH-1]
FGSG_01517	2.93	--	hypothetical protein FGSG_01517 [Fusarium graminearum PH-1]
FGSG_08458	1.2	Nucleotide transport and metabolism	hypothetical protein FPSE_05674 [Fusarium pseudograminearum CS3096]
FGSG_00361	-1.92	Replication, recombination and repair	hypothetical protein FGSG_00361 [Fusarium graminearum PH-1]
FGSG_07868	1.46	--	hypothetical protein FG05_07868 [Fusarium graminearum]
FGSG_09647	-2.04	Amino acid transport and metabolism	histidinol-phosphate aminotransferase, partial [Fusarium graminearum PH-1]
FGSG_13172	-2.51	--	hypothetical protein FGSG_13172 [Fusarium graminearum PH-1]
FGSG_01063	-2.89	Nucleotide transport and metabolism	thymidylate synthase [Fusarium graminearum PH-1]
FGSG_09388	-1.64	--	hypothetical protein FGSG_09388 [Fusarium graminearum PH-1]
FGSG_12705	2.87	--	hypothetical protein FGSG_12705 [Fusarium graminearum PH-1]
FGSG_08463	-1.81	Energy production and conversion	hypothetical protein FGSG_08463 [Fusarium graminearum PH-1]
FGSG_02625	1.98	Secondary metabolites biosynthesis, transport and catabolism	hypothetical protein FGSG_02625 [Fusarium graminearum PH-1]
FGSG_08404	-1.35	--	hypothetical protein FGSG_08404 [Fusarium graminearum PH-1]
FGSG_06341	1.37	--	hypothetical protein FGSG_06341 [Fusarium graminearum PH-1]
FGSG_01906	-1.28	General function prediction only	hypothetical protein FPSE_09123 [Fusarium pseudograminearum CS3096]
FGSG_02421	-2.15	General function prediction only	hypothetical protein FG05_02421 [Fusarium graminearum]
FGSG_09567	3.06	--	hypothetical protein FGSG_09567 [Fusarium graminearum PH-1]
FGSG_11546	2.06	--	hypothetical protein FGSG_11546 [Fusarium graminearum PH-1]
FGSG_04370	6.07	General function prediction only	hypothetical protein FGSG_04370 [Fusarium graminearum PH-1]
FGSG_01145	-2.02	--	hypothetical protein FGSG_01145 [Fusarium graminearum PH-1]
FGSG_00984	-1.96	--	hypothetical protein FGSG_00984 [Fusarium graminearum PH-1]
FGSG_00715	-1.83	Posttranslational modification, protein turnover, chaperones	hypothetical protein FGSG_00715 [Fusarium graminearum PH-1]
FGSG_03080	3.85	General function prediction only	hypothetical protein FGSG_03080 [Fusarium graminearum PH-1]
FGSG_03344	4.6	--	hypothetical protein FGSG_03344 [Fusarium graminearum PH-1]
FGSG_12400	3.27	--	hypothetical protein FGSG_12400 [Fusarium graminearum PH-1]
FGSG_08117	2.34	--	hypothetical protein FGSG_08117 [Fusarium graminearum PH-1]
FGSG_11201	1.89	--	hypothetical protein FGSG_11201 [Fusarium graminearum PH-1]
FGSG_12725	-1.48	--	hypothetical protein FGSG_12725 [Fusarium graminearum PH-1]
FGSG_07571	9.05	--	hypothetical protein FGSG_07571 [Fusarium graminearum PH-1]
FGSG_07128	-1.94	Translation, ribosomal structure and biogenesis	unnamed protein product [Fusarium graminearum]
FGSG_04692	1.66	--	hypothetical protein FGSG_04692 [Fusarium graminearum PH-1]
FGSG_01402	3.35	--	hypothetical protein FGSG_01402 [Fusarium graminearum PH-1]
FGSG_05742	-1.94	--	hypothetical protein FGSG_05742 [Fusarium graminearum PH-1]
FGSG_08511	3.7	General function prediction only	hypothetical protein FGSG_08511 [Fusarium graminearum PH-1]
FGSG_03486	1.96	--	hypothetical protein FGSG_03486 [Fusarium graminearum PH-1]
FGSG_05802	-4.33	Carbohydrate transport and metabolism	hypothetical protein FGSG_05802 [Fusarium graminearum PH-1]
FGSG_07873	1.05	General function prediction only	hypothetical protein FGSG_07873 [Fusarium graminearum PH-1]
FGSG_11558	-4.17	--	hypothetical protein FGSG_11558 [Fusarium graminearum PH-1]
FGSG_03684	-1.05	--	hypothetical protein FGSG_03684 [Fusarium graminearum PH-1]
FGSG_03167	4.54	--	hypothetical protein FGSG_03167 [Fusarium graminearum PH-1]
FGSG_09330	4.09	--	hypothetical protein FGSG_09330 [Fusarium graminearum PH-1]
FGSG_08734	1.23	--	hypothetical protein FGSG_08734 [Fusarium graminearum PH-1]
FGSG_12872	-1.63	--	hypothetical protein FGSG_12872 [Fusarium graminearum PH-1]
FGSG_13134	1.85	--	hypothetical protein FGSG_13134 [Fusarium graminearum PH-1]
FGSG_13898	-4.47	--	hypothetical protein FGSG_13898 [Fusarium graminearum PH-1]
FGSG_02082	-3.85	General function prediction only	hypothetical protein FGSG_02082 [Fusarium graminearum PH-1]
FGSG_08323	-3.78	--	hypothetical protein FGSG_08323 [Fusarium graminearum PH-1]
FGSG_10267	-1.91	Coenzyme transport and metabolism	C-1-tetrahydrofolate synthase [Fusarium graminearum PH-1]
FGSG_09060	1.59	General function prediction only	hypothetical protein FOXB_15389 [Fusarium oxysporum Fo5176]
FGSG_12801	6.71	--	hypothetical protein FGSG_12801 [Fusarium graminearum PH-1]
FGSG_01938	1.14	General function prediction only	hypothetical protein FGSG_01938 [Fusarium graminearum PH-1]
FGSG_03909	3.04	--	hypothetical protein FGSG_03909 [Fusarium graminearum PH-1]
FGSG_07419	1.52	Intracellular trafficking, secretion, and vesicular transport	yop-1 protein [Fusarium graminearum PH-1]
FGSG_04550	2.38	--	hypothetical protein FGSG_04550 [Fusarium graminearum PH-1]
FGSG_11687	9.08	--	hypothetical protein FGSG_11687 [Fusarium graminearum PH-1]
FGSG_03448	3.33	--	hypothetical protein FGSG_03448 [Fusarium graminearum PH-1]
FGSG_10534	3.2	Amino acid transport and metabolism	hypothetical protein FGSG_10534 [Fusarium graminearum PH-1]
FGSG_09572	-2.49	Amino acid transport and metabolism	hypothetical protein FG05_09572 [Fusarium graminearum]
MSTRG.2733	1.26	--	unnamed protein product [Fusarium graminearum]
MSTRG.4676	-2.52	General function prediction only	hypothetical protein HIM_03745 [Hirsutella minnesotensis 3608]
FGSG_12947	2.62	--	hypothetical protein FGSG_12947 [Fusarium graminearum PH-1]
FGSG_01366	-1.24	Transcription	hypothetical protein FGSG_01366 [Fusarium graminearum PH-1]
FGSG_10263	1.89	--	hypothetical protein FGSG_10263 [Fusarium graminearum PH-1]
FGSG_02254	1.44	--	hypothetical protein FGSG_02254 [Fusarium graminearum PH-1]
FGSG_06185	-4.16	--	hypothetical protein FGSG_06185 [Fusarium graminearum PH-1]
FGSG_00531	-1.57	--	hypothetical protein FGSG_00531 [Fusarium graminearum PH-1]
FGSG_06611	-1.46	Cytoskeleton	hypothetical protein SINV_08538, partial [Solenopsis invicta]
FGSG_07014	-1.84	Signal transduction mechanisms	hypothetical protein FG05_07014 [Fusarium graminearum]
FGSG_02772	1.1	Cell wall/membrane/envelope biogenesis	hypothetical protein FGSG_02772 [Fusarium graminearum PH-1]
FGSG_01197	-1.06	Function unknown	hypothetical protein FGSG_01197, partial [Fusarium graminearum PH-1]
FGSG_04806	-3.36	--	hypothetical protein FGSG_04806 [Fusarium graminearum PH-1]
FGSG_06795	2.92	--	hypothetical protein FGSG_06795 [Fusarium graminearum PH-1]
FGSG_00597	1.12	Transcription	hypothetical protein FGSG_00597 [Fusarium graminearum PH-1]
FGSG_07323	-1.03	--	hypothetical protein FGSG_07323 [Fusarium graminearum PH-1]
FGSG_11742	3.65	Signal transduction mechanisms	hypothetical protein FG05_11742 [Fusarium graminearum]
FGSG_13605	-1.41	--	hypothetical protein FGSG_13605 [Fusarium graminearum PH-1]
FGSG_01576	-1.44	--	hypothetical protein FGSG_01576 [Fusarium graminearum PH-1]
FGSG_07252	-2.25	--	hypothetical protein FGSG_07252 [Fusarium graminearum PH-1]
FGSG_04435	3.75	--	hypothetical protein FGSG_04435 [Fusarium graminearum PH-1]
FGSG_01630	3.17	--	hypothetical protein FGSG_01630 [Fusarium graminearum PH-1]
FGSG_04903	3.93	--	hypothetical protein FGSG_04903 [Fusarium graminearum PH-1]
FGSG_09537	2.28	--	hypothetical protein FGSG_09537 [Fusarium graminearum PH-1]
FGSG_11405	8.29	Posttranslational modification, protein turnover, chaperones	oryzin precursor [Fusarium graminearum PH-1]
FGSG_08012	-5.39	Posttranslational modification, protein turnover, chaperones	proteinase T precursor [Fusarium graminearum PH-1]
FGSG_09456	1.38	Carbohydrate transport and metabolism	6-phosphofructokinase [Fusarium graminearum PH-1]
FGSG_08108	6.76	--	hypothetical protein FGSG_08108 [Fusarium graminearum PH-1]
FGSG_02748	1.06	Amino acid transport and metabolism	hypothetical protein FGSG_02748 [Fusarium graminearum PH-1]
FGSG_10303	5.85	--	hypothetical protein FPSE_12372 [Fusarium pseudograminearum CS3096]
FGSG_13720	-1.1	--	hypothetical protein FGSG_13720 [Fusarium graminearum PH-1]
FGSG_10127	-1.74	Replication, recombination and repair	hypothetical protein FGSG_10127 [Fusarium graminearum PH-1]
MSTRG.8318	1.4	--	unnamed protein product [Fusarium graminearum]
FGSG_01094	1.06	--	hypothetical protein FPSE_09050 [Fusarium pseudograminearum CS3096]
FGSG_07514	-1.35	--	hypothetical protein FGSG_07514 [Fusarium graminearum PH-1]
FGSG_01383	-2.14	--	hypothetical protein FGSG_01383 [Fusarium graminearum PH-1]
FGSG_04446	3.88	Signal transduction mechanisms	hypothetical protein FGSG_04446 [Fusarium graminearum PH-1]
FGSG_12781	-1.47	Chromatin structure and dynamics	hypothetical protein FGSG_12781 [Fusarium graminearum PH-1]
FGSG_04795	-2.88	--	hypothetical protein FGSG_04795 [Fusarium graminearum PH-1]
FGSG_01045	1.87	--	hypothetical protein FG05_01045 [Fusarium graminearum]
MSTRG.4713	1.6	--	hypothetical protein FG05_13293 [Fusarium graminearum]
FGSG_03977	-1.46	RNA processing and modification	hypothetical protein FGSG_03977 [Fusarium graminearum PH-1]
FGSG_01398	1	--	hypothetical protein FPSE_08559 [Fusarium pseudograminearum CS3096]
FGSG_08996	-1.38	--	hypothetical protein FGSG_08996 [Fusarium graminearum PH-1]
FGSG_11737	3.78	--	hypothetical protein FGSG_11737 [Fusarium graminearum PH-1]
FGSG_08193	2.43	--	hypothetical protein FOC1_g10015143 [Fusarium oxysporum f. sp. cubense race 1]
FGSG_12064	-2.94	--	hypothetical protein FGSG_12064 [Fusarium graminearum PH-1]
FGSG_09694	5.11	--	hypothetical protein FGSG_09694 [Fusarium graminearum PH-1]
FGSG_12831	-3.1	--	hypothetical protein FGSG_12831 [Fusarium graminearum PH-1]
FGSG_07289	-1.35	Transcription	hypothetical protein FGSG_07289 [Fusarium graminearum PH-1]
FGSG_04661	1.97	--	hypothetical protein FGSG_04661 [Fusarium graminearum PH-1]
FGSG_02732	-1.38	Replication, recombination and repair	hypothetical protein FGSG_02732 [Fusarium graminearum PH-1]
FGSG_05424	-2.6	Nuclear structure	hypothetical protein FGSG_05424 [Fusarium graminearum PH-1]
FGSG_13497	-1.86	Function unknown	hypothetical protein FGSG_13497 [Fusarium graminearum PH-1]
FGSG_05566	-1.21	Function unknown	hypothetical protein FGSG_05566 [Fusarium graminearum PH-1]
FGSG_13892	2.37	--	hypothetical protein FGSG_13892 [Fusarium graminearum PH-1]
FGSG_03367	4.54	--	hypothetical protein FGSG_03367 [Fusarium graminearum PH-1]
FGSG_06553	7.05	--	hypothetical protein FGSG_06553 [Fusarium graminearum PH-1]
MSTRG.1080	4.53	--	unnamed protein product [Fusarium graminearum]
FGSG_01908	-2.39	--	WD repeat-containing protein srw1 [Fusarium graminearum PH-1]
FGSG_03999	1.08	Intracellular trafficking, secretion, and vesicular transport	hypothetical protein FPSE_05277 [Fusarium pseudograminearum CS3096]
FGSG_09422	4.43	Signal transduction mechanisms	hypothetical protein FGSG_09422 [Fusarium graminearum PH-1]
MSTRG.9090	-3.17	General function prediction only	unnamed protein product [Fusarium graminearum]
FGSG_02352	2.35	Energy production and conversion	hypothetical protein FGSG_02352 [Fusarium graminearum PH-1]
FGSG_00012	2.64	--	hypothetical protein FGSG_00012 [Fusarium graminearum PH-1]
FGSG_10865	-1.12	--	hypothetical protein FGSG_10865 [Fusarium graminearum PH-1]
FGSG_08760	-2.11	Posttranslational modification, protein turnover, chaperones	hypothetical protein FG05_08760 [Fusarium graminearum]
FGSG_00428	-1.87	Cytoskeleton	hypothetical protein FGSG_00428 [Fusarium graminearum PH-1]
FGSG_10013	4	--	hypothetical protein FGSG_10013 [Fusarium graminearum PH-1]
FGSG_02862	2.42	--	hypothetical protein FGSG_02862 [Fusarium graminearum PH-1]
FGSG_07667	-3.33	--	hypothetical protein FGSG_07667 [Fusarium graminearum PH-1]
FGSG_12557	1.25	--	hypothetical protein FGSG_12557 [Fusarium graminearum PH-1]
FGSG_13000	1.24	Nuclear structure	hypothetical protein FGSG_13000 [Fusarium graminearum PH-1]
FGSG_05651	-4.14	--	hypothetical protein FGSG_05651 [Fusarium graminearum PH-1]
FGSG_01404	4.37	--	hypothetical protein FGSG_01404 [Fusarium graminearum PH-1]
FGSG_12134	1.38	--	hypothetical protein FGSG_12134 [Fusarium graminearum PH-1]
FGSG_01914	1.24	--	hypothetical protein FGSG_01914 [Fusarium graminearum PH-1]
FGSG_13876	2.29	--	hypothetical protein FGSG_13876 [Fusarium graminearum PH-1]
FGSG_01466	-2.02	--	hypothetical protein FGSG_01466 [Fusarium graminearum PH-1]
FGSG_04293	1.1	General function prediction only	hypothetical protein FGSG_04293 [Fusarium graminearum PH-1]
FGSG_00862	-2.2	--	hypothetical protein FG05_00862 [Fusarium graminearum]
FGSG_07186	-1.01	RNA processing and modification	60S ribosomal protein L4-A [Fusarium graminearum PH-1]
FGSG_02111	-2.06	Secondary metabolites biosynthesis, transport and catabolism	hypothetical protein FGSG_02111 [Fusarium graminearum PH-1]
FGSG_13933	-2.89	--	hypothetical protein FGSG_13933, partial [Fusarium graminearum PH-1]
MSTRG.10977	4.56	--	hypothetical protein BN946_scf185007.g153 [Trametes cinnabarina]
FGSG_00470	2.58	--	hypothetical protein FGSG_00470 [Fusarium graminearum PH-1]
FGSG_03014	7.43	Carbohydrate transport and metabolism	hypothetical protein FGSG_03014 [Fusarium graminearum PH-1]
FGSG_03644	3.71	--	hypothetical protein FGSG_03644 [Fusarium graminearum PH-1]
FGSG_07129	-3.12	Amino acid transport and metabolism	hypothetical protein FGSG_07129 [Fusarium graminearum PH-1]
FGSG_01407	1.81	Inorganic ion transport and metabolism	hypothetical protein FGSG_01407 [Fusarium graminearum PH-1]
FGSG_12210	8.1	--	hypothetical protein FGSG_12210 [Fusarium graminearum PH-1]
FGSG_04920	-1.52	--	hypothetical protein FGSG_04920 [Fusarium graminearum PH-1]
FGSG_06028	-1.58	Lipid transport and metabolism	hypothetical protein FGSG_06028 [Fusarium graminearum PH-1]
FGSG_09035	1.32	Signal transduction mechanisms	hypothetical protein FGSG_09035 [Fusarium graminearum PH-1]
FGSG_10533	-2.22	--	hypothetical protein FGSG_10533 [Fusarium graminearum PH-1]
FGSG_10350	3.45	--	hypothetical protein FGSG_10350 [Fusarium graminearum PH-1]
FGSG_12460	-2.2	--	hypothetical protein FGSG_12460 [Fusarium graminearum PH-1]
FGSG_10248	-2.1	--	hypothetical protein FGSG_10248 [Fusarium graminearum PH-1]
FGSG_09139	-2.38	--	hypothetical protein FGSG_09139 [Fusarium graminearum PH-1]
FGSG_12827	4.84	--	hypothetical protein FGSG_12827 [Fusarium graminearum PH-1]
FGSG_03728	-5.74	--	hypothetical protein FGSG_03728 [Fusarium graminearum PH-1]
FGSG_07114	1.04	Inorganic ion transport and metabolism	hypothetical protein FGSG_07114 [Fusarium graminearum PH-1]
FGSG_09412	-1.43	--	hypothetical protein FGSG_09412 [Fusarium graminearum PH-1]
FGSG_11244	-2.2	--	hypothetical protein FGSG_11244 [Fusarium graminearum PH-1]
FGSG_01738	5.65	Coenzyme transport and metabolism	hypothetical protein FGSG_01738 [Fusarium graminearum PH-1]
FGSG_09523	-1.83	--	hypothetical protein FGSG_09523 [Fusarium graminearum PH-1]
FGSG_06109	-1.58	Transcription	hypothetical protein FGSG_06109 [Fusarium graminearum PH-1]
FGSG_00863	-1.68	Posttranslational modification, protein turnover, chaperones	hypothetical protein FPSE_11640 [Fusarium pseudograminearum CS3096]
FGSG_09958	-1.11	Translation, ribosomal structure and biogenesis	hypothetical protein FGSG_09958 [Fusarium graminearum PH-1]
FGSG_03987	-2.24	Inorganic ion transport and metabolism	unnamed protein product [Fusarium graminearum]
FGSG_00639	-1.55	Cytoskeleton	tubulin alpha chain [Fusarium graminearum PH-1]
FGSG_09755	1.74	--	hypothetical protein FG05_09755 [Fusarium graminearum]
FGSG_08066	-1.09	Secondary metabolites biosynthesis, transport and catabolism	hypothetical protein FGSG_08066 [Fusarium graminearum PH-1]
FGSG_05112	-1.85	--	hypothetical protein FGSG_05112 [Fusarium graminearum PH-1]
FGSG_03688	-1.57	--	hypothetical protein FGSG_03688 [Fusarium graminearum PH-1]
FGSG_09300	-1.19	--	tRNA (uridine-2&apos;-O-)-methyltransferase TRM7 [Fusarium graminearum PH-1]
FGSG_00381	5.29	--	hypothetical protein FGSG_00381 [Fusarium graminearum PH-1]
FGSG_11898	-4.09	--	hypothetical protein FGSG_11898 [Fusarium graminearum PH-1]
FGSG_10678	7.86	--	hypothetical protein FGSG_10678 [Fusarium graminearum PH-1]
FGSG_03814	-1.69	General function prediction only	hypothetical protein FGSG_03814 [Fusarium graminearum PH-1]
FGSG_06613	-1.25	--	hypothetical protein FGSG_06613 [Fusarium graminearum PH-1]
MSTRG.2770	5.08	--	unnamed protein product [Fusarium graminearum]
FGSG_10808	1.79	--	hypothetical protein FGSG_10808 [Fusarium graminearum PH-1]
FGSG_13674	-1.66	Intracellular trafficking, secretion, and vesicular transport	hypothetical protein FGSG_13674 [Fusarium graminearum PH-1]
FGSG_10587	-1.58	Secondary metabolites biosynthesis, transport and catabolism	hypothetical protein FGSG_10587 [Fusarium graminearum PH-1]
FGSG_13420	-2.9	--	unnamed protein product [Fusarium graminearum]
FGSG_13478	1.34	--	hypothetical protein FGSG_13478 [Fusarium graminearum PH-1]
FGSG_03121	3.7	--	hypothetical protein FGSG_03121 [Fusarium graminearum PH-1]
FGSG_02552	-1.15	--	hypothetical protein FGSG_02552 [Fusarium graminearum PH-1]
FGSG_12308	-2.43	--	hypothetical protein FGSG_12308 [Fusarium graminearum PH-1]
FGSG_13806	-2.42	--	hypothetical protein FGSG_13806 [Fusarium graminearum PH-1]
FGSG_08129	3.05	--	hypothetical protein FGSG_08129 [Fusarium graminearum PH-1]
FGSG_06108	1.14	--	hypothetical protein FGSG_06108 [Fusarium graminearum PH-1]
FGSG_03440	4.33	--	hypothetical protein FGSG_03440 [Fusarium graminearum PH-1]
FGSG_10269	-1.4	Transcription	ISWI chromatin remodeling complex ATPase ISW1 [Fusarium graminearum PH-1]
FGSG_00458	1.47	RNA processing and modification	hypothetical protein FGSG_00458 [Fusarium graminearum PH-1]
FGSG_04141	3.52	--	hypothetical protein FGSG_04141 [Fusarium graminearum PH-1]
FGSG_02110	-2.4	--	hypothetical protein FGSG_02110 [Fusarium graminearum PH-1]
FGSG_07642	-3.99	--	hypothetical protein FGSG_07642 [Fusarium graminearum PH-1]
FGSG_05613	-1.11	--	hypothetical protein FGSG_05613 [Fusarium graminearum PH-1]
FGSG_11089	1.47	Lipid transport and metabolism	hypothetical protein FGSG_11089 [Fusarium graminearum PH-1]
FGSG_09321	-2.92	Lipid transport and metabolism	acetyl-CoA acetyltransferase IB [Fusarium graminearum PH-1]
FGSG_01790	2.08	Lipid transport and metabolism	hypothetical protein FGSG_01790 [Fusarium graminearum PH-1]
FGSG_00964	1.36	--	hypothetical protein FGSG_00964 [Fusarium graminearum PH-1]
FGSG_03519	2.56	--	hypothetical protein FGSG_03519 [Fusarium graminearum PH-1]
FGSG_06532	2.32	Posttranslational modification, protein turnover, chaperones	predicted protein [Nectria haematococca mpVI 77-13-4]
FGSG_04696	2.55	--	hypothetical protein FG05_04696 [Fusarium graminearum]
FGSG_05522	-2.11	Cell cycle control, cell division, chromosome partitioning	unnamed protein product [Fusarium graminearum]
FGSG_04093	-4.85	--	hypothetical protein FGSG_04093 [Fusarium graminearum PH-1]
FGSG_06494	3.15	Transcription	hypothetical protein FGSG_06494 [Fusarium graminearum PH-1]
FGSG_13805	1.07	Carbohydrate transport and metabolism	alpha-glucosidase [Fusarium graminearum PH-1]
FGSG_10973	-3.13	--	hypothetical protein FGSG_10973 [Fusarium graminearum PH-1]
FGSG_01596	-1.73	--	hypothetical protein FG05_01596 [Fusarium graminearum]
FGSG_10751	1.99	--	unnamed protein product [Fusarium graminearum]
FGSG_02950	-10.54	--	hypothetical protein FGSG_02950 [Fusarium graminearum PH-1]
FGSG_06231	-3.07	Replication, recombination and repair	hypothetical protein FGSG_06231 [Fusarium graminearum PH-1]
FGSG_03336	2.88	--	hypothetical protein FGSG_03336 [Fusarium graminearum PH-1]
FGSG_03633	3.41	--	hypothetical protein FGSG_03633 [Fusarium graminearum PH-1]
FGSG_01100	-2.36	General function prediction only	hypothetical protein FPSE_09056 [Fusarium pseudograminearum CS3096]
FGSG_05082	1.19	--	hypothetical protein FGSG_05082 [Fusarium graminearum PH-1]
FGSG_06770	2.43	--	hypothetical protein FGSG_06770 [Fusarium graminearum PH-1]
FGSG_01589	4.82	Cell wall/membrane/envelope biogenesis	hypothetical protein FGSG_01589 [Fusarium graminearum PH-1]
FGSG_07854	-2.55	--	hypothetical protein FGSG_07854 [Fusarium graminearum PH-1]
FGSG_06041	-2.88	Secondary metabolites biosynthesis, transport and catabolism	unnamed protein product [Fusarium graminearum]
FGSG_10770	1.04	--	hypothetical protein FGSG_10770 [Fusarium graminearum PH-1]
FGSG_02933	5.89	--	hypothetical protein FGSG_02933 [Fusarium graminearum PH-1]
FGSG_05310	1.55	--	hypothetical protein FGSG_05310 [Fusarium graminearum PH-1]
FGSG_12177	3.99	--	unnamed protein product [Fusarium graminearum]
FGSG_01646	-2.07	Nuclear structure	hypothetical protein FG05_01646 [Fusarium graminearum]
FGSG_11357	-2.39	Amino acid transport and metabolism	hypothetical protein FGSG_11357 [Fusarium graminearum PH-1]
FGSG_07558	-1.82	--	hypothetical protein FGSG_07558 [Fusarium graminearum PH-1]
FGSG_13543	-1.01	--	hypothetical protein FGSG_13543 [Fusarium graminearum PH-1]
FGSG_10882	-1.09	Posttranslational modification, protein turnover, chaperones	hypothetical protein FGSG_10882 [Fusarium graminearum PH-1]
FGSG_02568	1.65	--	hypothetical protein FGSG_02568 [Fusarium graminearum PH-1]
FGSG_05191	-2.1	Signal transduction mechanisms	GTPase-activating protein GYP7 [Fusarium graminearum PH-1]
FGSG_02031	-1.35	Carbohydrate transport and metabolism	hypothetical protein FGSG_02031 [Fusarium graminearum PH-1]
FGSG_08535	2.12	--	hypothetical protein FGSG_08535 [Fusarium graminearum PH-1]
MSTRG.13294	-2	--	unnamed protein product [Fusarium graminearum]
FGSG_08706	2.85	Lipid transport and metabolism	hypothetical protein FGSG_08706 [Fusarium graminearum PH-1]
FGSG_07254	-1.67	Chromatin structure and dynamics	histone acetyltransferase type B catalytic subunit [Fusarium graminearum PH-1]
MSTRG.11254	-3.82	Secondary metabolites biosynthesis, transport and catabolism	hypothetical protein FG05_13004 [Fusarium graminearum]
FGSG_10743	-6.05	Amino acid transport and metabolism	hypothetical protein FPSE_01316 [Fusarium pseudograminearum CS3096]
FGSG_07884	-1.71	--	hypothetical protein FGSG_07884 [Fusarium graminearum PH-1]
FGSG_01785	9	--	hypothetical protein FGSG_01785 [Fusarium graminearum PH-1]
FGSG_06660	-2.12	Signal transduction mechanisms	unnamed protein product [Fusarium graminearum]
FGSG_09125	3.82	--	hypothetical protein FGSG_09125 [Fusarium graminearum PH-1]
FGSG_04798	-4.32	--	hypothetical protein FGSG_04798 [Fusarium graminearum PH-1]
FGSG_02305	1.13	--	hypothetical protein FGSG_02305 [Fusarium graminearum PH-1]
FGSG_07218	-1.46	--	hypothetical protein FGSG_07218 [Fusarium graminearum PH-1]
FGSG_13083	1.18	--	hypothetical protein FGSG_13083 [Fusarium graminearum PH-1]
FGSG_11024	-1.2	Secondary metabolites biosynthesis, transport and catabolism	sterol 14-alpha demethylase, partial [Fusarium sp. X12]
FGSG_10831	2.57	Posttranslational modification, protein turnover, chaperones	hypothetical protein FGSG_10831 [Fusarium graminearum PH-1]
FGSG_13977	-1.11	--	hypothetical protein FGSG_13977 [Fusarium graminearum PH-1]
FGSG_05721	5.92	--	hypothetical protein FGSG_05721 [Fusarium graminearum PH-1]
FGSG_03315	3	Posttranslational modification, protein turnover, chaperones	alkaline proteinase precursor [Fusarium graminearum PH-1]
FGSG_08594	-1.3	--	hypothetical protein FGSG_08594 [Fusarium graminearum PH-1]
FGSG_00121	-2.31	--	hypothetical protein FGSG_00121 [Fusarium graminearum PH-1]
FGSG_01893	-1.38	Intracellular trafficking, secretion, and vesicular transport	AP-1 complex subunit gamma-1 [Fusarium graminearum PH-1]
FGSG_08192	1.02	Defense mechanisms	hypothetical protein FGSG_08192 [Fusarium graminearum PH-1]
FGSG_09697	3.59	General function prediction only	unnamed protein product [Fusarium graminearum]
FGSG_09904	-1.78	RNA processing and modification	transcription elongation factor SPT6 [Fusarium graminearum PH-1]
FGSG_12684	2.09	--	hypothetical protein FGSG_12684 [Fusarium graminearum PH-1]
FGSG_03207	-1.07	--	hypothetical protein FGSG_03207 [Fusarium graminearum PH-1]
FGSG_08227	6.77	--	unnamed protein product [Fusarium graminearum]
FGSG_12509	-2	--	hypothetical protein FGSG_12509 [Fusarium graminearum PH-1]
FGSG_07139	-2.84	Cell cycle control, cell division, chromosome partitioning	hypothetical protein FGSG_07139 [Fusarium graminearum PH-1]
FGSG_09468	3.91	--	hypothetical protein FGSG_09468 [Fusarium graminearum PH-1]
FGSG_12049	1.44	Lipid transport and metabolism	hypothetical protein FGSG_12049 [Fusarium graminearum PH-1]
FGSG_01810	-5.24	--	hypothetical protein FGSG_01810 [Fusarium graminearum PH-1]
FGSG_04078	1.64	--	hypothetical protein FGSG_04078 [Fusarium graminearum PH-1]
FGSG_12591	-3.15	--	hypothetical protein FGSG_12591 [Fusarium graminearum PH-1]
FGSG_02186	2.48	--	hypothetical protein FGSG_02186 [Fusarium graminearum PH-1]
FGSG_11867	-2.22	--	hypothetical protein FGSG_11867 [Fusarium graminearum PH-1]
FGSG_08487	-1.16	--	hypothetical protein FGSG_08487 [Fusarium graminearum PH-1]
MSTRG.3138	1.73	--	hypothetical protein FGSG_12155 [Fusarium graminearum PH-1]
FGSG_09966	-1.46	Translation, ribosomal structure and biogenesis	unnamed protein product [Fusarium graminearum]
FGSG_07096	-7.55	General function prediction only	hypothetical protein FGSG_07096 [Fusarium graminearum PH-1]
FGSG_03563	3.15	Function unknown	hypothetical protein FGSG_03563 [Fusarium graminearum PH-1]
FGSG_08198	1.97	--	hypothetical protein FGSG_08198 [Fusarium graminearum PH-1]
FGSG_00644	-1.1	Energy production and conversion	hypothetical protein FG05_00644 [Fusarium graminearum]
FGSG_00539	4.15	General function prediction only	siderophore iron transporter mirB [Fusarium graminearum PH-1]
FGSG_11022	-2.13	General function prediction only	hypothetical protein FGSG_11022 [Fusarium graminearum PH-1]
FGSG_08977	-1.68	Coenzyme transport and metabolism	porphobilinogen deaminase [Fusarium graminearum PH-1]
FGSG_02294	6.73	--	hypothetical protein FGSG_02294 [Fusarium graminearum PH-1]
FGSG_05669	-1.44	Function unknown	hypothetical protein FGSG_05669 [Fusarium graminearum PH-1]
FGSG_09186	2.52	--	hypothetical protein FGSG_09186 [Fusarium graminearum PH-1]
FGSG_07239	-2.51	Lipid transport and metabolism	hypothetical protein FGSG_07239 [Fusarium graminearum PH-1]
FGSG_04492	-2.38	--	hypothetical protein FGSG_04492 [Fusarium graminearum PH-1]
FGSG_12921	-2.51	--	hypothetical protein FGSG_12921 [Fusarium graminearum PH-1]
FGSG_01428	-1.38	Transcription	hypothetical protein FGSG_01428 [Fusarium graminearum PH-1]
FGSG_02588	-1.33	Translation, ribosomal structure and biogenesis	hypothetical protein FPSE_08712 [Fusarium pseudograminearum CS3096]
FGSG_09152	-1.21	Amino acid transport and metabolism	hypothetical protein FGSG_09152 [Fusarium graminearum PH-1]
FGSG_11383	-1.45	Signal transduction mechanisms	hypothetical protein FGSG_11383 [Fusarium graminearum PH-1]
FGSG_03546	5.59	Lipid transport and metabolism	hypothetical protein FGSG_03546 [Fusarium graminearum PH-1]
FGSG_04390	1.28	General function prediction only	hypothetical protein FGSG_04390 [Fusarium graminearum PH-1]
FGSG_00884	-1.07	Posttranslational modification, protein turnover, chaperones	peptidyl-prolyl cis-trans isomerase H [Fusarium graminearum PH-1]
FGSG_00569	4.04	--	hypothetical protein FGSG_00569 [Fusarium graminearum PH-1]
FGSG_01699	-1.53	Replication, recombination and repair	hypothetical protein FG05_01699 [Fusarium graminearum]
FGSG_08971	-2.73	Carbohydrate transport and metabolism	formyltetrahydrofolate deformylase [Fusarium graminearum PH-1]
FGSG_12331	6.88	--	hypothetical protein FGSG_12331 [Fusarium graminearum PH-1]
FGSG_07294	-3.65	Function unknown	hypothetical protein FGSG_07294 [Fusarium graminearum PH-1]
FGSG_00797	-1.52	--	deoxyribodipyrimidine photo-lyase [Fusarium graminearum PH-1]
FGSG_06957	-1.49	Signal transduction mechanisms	serine/threonine-protein kinase CLA4 [Fusarium graminearum PH-1]
FGSG_06623	-3.03	General function prediction only	hypothetical protein FGSG_06623 [Fusarium graminearum PH-1]
FGSG_00224	-2.66	--	hypothetical protein FGSG_00224 [Fusarium graminearum PH-1]
MSTRG.3812	4.38	--	unnamed protein product [Fusarium graminearum]
FGSG_05364	-3.2	Transcription	hypothetical protein FG05_05364 [Fusarium graminearum]
FGSG_05311	2.04	Replication, recombination and repair	hypothetical protein FGSG_05311 [Fusarium graminearum PH-1]
FGSG_02154	-2.97	--	hypothetical protein FGSG_02154 [Fusarium graminearum PH-1]
FGSG_05129	-4.35	--	hypothetical protein FGSG_05129 [Fusarium graminearum PH-1]
FGSG_00786	1.47	Signal transduction mechanisms	serine/threonine-protein kinase srk1 [Fusarium graminearum PH-1]
FGSG_05674	-1.78	--	hypothetical protein FGSG_05674 [Fusarium graminearum PH-1]
FGSG_10057	1.9	--	hypothetical protein FGSG_10057 [Fusarium graminearum PH-1]
MSTRG.5959	7.4	--	hypothetical protein FPSE_09937 [Fusarium pseudograminearum CS3096]
FGSG_10051	9.62	--	hypothetical protein FGSG_10051 [Fusarium graminearum PH-1]
FGSG_02771	-1.37	Signal transduction mechanisms	hypothetical protein FGSG_02771 [Fusarium graminearum PH-1]
FGSG_04069	-1.28	--	hypothetical protein FGSG_04069 [Fusarium graminearum PH-1]
FGSG_05439	-1.78	--	hypothetical protein FGSG_05439 [Fusarium graminearum PH-1]
FGSG_04340	2.85	--	hypothetical protein FGSG_04340 [Fusarium graminearum PH-1]
FGSG_11366	3.69	--	hypothetical protein FGSG_11366 [Fusarium graminearum PH-1]
FGSG_06375	1.37	Lipid transport and metabolism	hypothetical protein FGSG_06375 [Fusarium graminearum PH-1]
FGSG_11083	-2.53	--	hypothetical protein FGSG_11083 [Fusarium graminearum PH-1]
FGSG_07073	3.74	--	hypothetical protein FGSG_07073 [Fusarium graminearum PH-1]
FGSG_06277	1.68	Intracellular trafficking, secretion, and vesicular transport	hypothetical protein FGSG_06277 [Fusarium graminearum PH-1]
FGSG_07046	-2.21	Function unknown	hypothetical protein FGSG_07046 [Fusarium graminearum PH-1]
FGSG_08940	-1.13	Intracellular trafficking, secretion, and vesicular transport	hypothetical protein FGSG_08940 [Fusarium graminearum PH-1]
FGSG_01943	-2.69	--	hypothetical protein FGSG_01943 [Fusarium graminearum PH-1]
FGSG_12488	-3.36	Secondary metabolites biosynthesis, transport and catabolism	hypothetical protein FGSG_12488 [Fusarium graminearum PH-1]
FGSG_00568	4.2	Function unknown	hypothetical protein FGSG_00568 [Fusarium graminearum PH-1]
FGSG_06545	-1.9	--	hypothetical protein FG05_06545 [Fusarium graminearum]
FGSG_04276	-1.43	--	hypothetical protein FGSG_04276 [Fusarium graminearum PH-1]
FGSG_10447	-1.1	--	hypothetical protein FGSG_10447 [Fusarium graminearum PH-1]
FGSG_09563	4.87	--	hypothetical protein FGSG_09563 [Fusarium graminearum PH-1]
FGSG_01967	2.18	Carbohydrate transport and metabolism	inositol monophosphatase 2 [Fusarium graminearum PH-1]
FGSG_01837	2.88	--	hypothetical protein FGSG_01837 [Fusarium graminearum PH-1]
FGSG_00296	-2.38	Amino acid transport and metabolism	threonine dehydratase [Fusarium graminearum PH-1]
FGSG_01205	-2.36	--	hypothetical protein FGSG_01205 [Fusarium graminearum PH-1]
FGSG_07595	4.98	--	hypothetical protein FGSG_07595 [Fusarium graminearum PH-1]
FGSG_07663	-1.23	--	hypothetical protein FGSG_07663 [Fusarium graminearum PH-1]
FGSG_08269	-2.05	--	hypothetical protein FGSG_08269 [Fusarium graminearum PH-1]
FGSG_00693	-3.29	Intracellular trafficking, secretion, and vesicular transport	hypothetical protein FGSG_00693 [Fusarium graminearum PH-1]
FGSG_04170	-1.29	--	unnamed protein product [Fusarium graminearum]
FGSG_10488	1.82	--	hypothetical protein FGSG_10488 [Fusarium graminearum PH-1]
FGSG_10361	-2.1	Cytoskeleton	hypothetical protein FG05_10361 [Fusarium graminearum]
FGSG_01538	-3.07	Function unknown	hypothetical protein FGSG_01538 [Fusarium graminearum PH-1]
FGSG_12226	-2.19	--	hypothetical protein FGSG_12226 [Fusarium graminearum PH-1]
FGSG_10741	3.17	--	hypothetical protein FGSG_10741 [Fusarium graminearum PH-1]
FGSG_10358	-1.41	Nucleotide transport and metabolism	GMP synthase [Fusarium graminearum PH-1]
FGSG_04950	1.67	--	hypothetical protein FGSG_04950 [Fusarium graminearum PH-1]
FGSG_01000	-4.43	Secondary metabolites biosynthesis, transport and catabolism	cytochrome P450 51 [Fusarium graminearum PH-1]
FGSG_01046	-1.57	--	hypothetical protein FGSG_01046 [Fusarium graminearum PH-1]
FGSG_04040	-1.62	Intracellular trafficking, secretion, and vesicular transport	unnamed protein product [Fusarium graminearum]
FGSG_05250	-1.14	Posttranslational modification, protein turnover, chaperones	T-complex protein 1 subunit alpha [Fusarium graminearum PH-1]
FGSG_07371	-1.9	Function unknown	hypothetical protein FGSG_07371 [Fusarium graminearum PH-1]
FGSG_06744	3.71	Lipid transport and metabolism	hypothetical protein FGSG_06744 [Fusarium graminearum PH-1]
FGSG_06079	1.36	--	hypothetical protein FGSG_06079 [Fusarium graminearum PH-1]
FGSG_13788	1.18	--	hypothetical protein FGSG_13788 [Fusarium graminearum PH-1]
FGSG_04745	3.94	--	hypothetical protein FGSG_04745 [Fusarium graminearum PH-1]
FGSG_05612	-1.11	Energy production and conversion	hypothetical protein FGSG_05612 [Fusarium graminearum PH-1]
FGSG_07948	3.77	--	hypothetical protein FPSE_12271 [Fusarium pseudograminearum CS3096]
MSTRG.5555	4.61	--	hypothetical protein FG05_02568 [Fusarium graminearum]
FGSG_10984	-2.5	--	hypothetical protein FGSG_10984 [Fusarium graminearum PH-1]
FGSG_04452	-1.19	--	unnamed protein product [Fusarium graminearum]
FGSG_05070	2.13	Function unknown	hypothetical protein FGSG_05070 [Fusarium graminearum PH-1]
FGSG_07531	-4.35	--	hypothetical protein FGSG_07531 [Fusarium graminearum PH-1]
FGSG_00161	4.4	Amino acid transport and metabolism	hypothetical protein FGSG_00161 [Fusarium graminearum PH-1]
FGSG_07038	-1.01	Translation, ribosomal structure and biogenesis	hypothetical protein FGSG_07038 [Fusarium graminearum PH-1]
FGSG_07773	3.42	--	unnamed protein product [Fusarium graminearum]
FGSG_13712	3.77	--	hypothetical protein FGSG_13712, partial [Fusarium graminearum PH-1]
FGSG_05297	-1.7	General function prediction only	hypothetical protein FGSG_05297 [Fusarium graminearum PH-1]
MSTRG.6778	1.96	--	hypothetical protein FGSG_03720 [Fusarium graminearum PH-1]
FGSG_01599	-2.95	--	hypothetical protein FGSG_01599 [Fusarium graminearum PH-1]
FGSG_10573	-8.13	--	hypothetical protein FGSG_10573 [Fusarium graminearum PH-1]
FGSG_06942	1.17	--	hypothetical protein FGSG_06942 [Fusarium graminearum PH-1]
FGSG_05036	-2.36	Coenzyme transport and metabolism	hypothetical protein FG05_05036 [Fusarium graminearum]
FGSG_01004	-1.96	Cytoskeleton	hypothetical protein FG05_01004 [Fusarium graminearum]
FGSG_00778	-2.47	Transcription	hypothetical protein FGSG_00778 [Fusarium graminearum PH-1]
FGSG_12347	5.36	--	hypothetical protein FGSG_12347 [Fusarium graminearum PH-1]
FGSG_08130	-1.22	--	hypothetical protein FGSG_08130 [Fusarium graminearum PH-1]
FGSG_13167	1.86	--	hypothetical protein FGSG_13167 [Fusarium graminearum PH-1]
FGSG_00319	-1.4	General function prediction only	hypothetical protein FGSG_00319 [Fusarium graminearum PH-1]
FGSG_13631	1.11	--	hypothetical protein FGSG_13631 [Fusarium graminearum PH-1]
MSTRG.4455	-1.88	--	unnamed protein product [Fusarium graminearum]
FGSG_10909	2.06	Energy production and conversion	hypothetical protein FGSG_10909 [Fusarium graminearum PH-1]
FGSG_05337	-1.02	Function unknown	hypothetical protein FGSG_05337 [Fusarium graminearum PH-1]
FGSG_03334	6.69	--	hypothetical protein FGSG_03334 [Fusarium graminearum PH-1]
FGSG_07442	1.31	Function unknown	hypothetical protein FGSG_07442 [Fusarium graminearum PH-1]
FGSG_00780	-2.3	Chromatin structure and dynamics	histone deacetylase RPD3 [Fusarium graminearum PH-1]
FGSG_03362	-1.43	--	hypothetical protein FGSG_03362 [Fusarium graminearum PH-1]
FGSG_10812	-1.22	--	unnamed protein product [Fusarium graminearum]
FGSG_01587	7.1	General function prediction only	hypothetical protein FGSG_01587 [Fusarium graminearum PH-1]
FGSG_11232	-1.14	--	hypothetical protein FGSG_11232 [Fusarium graminearum PH-1]
FGSG_05826	-1.68	--	hypothetical protein FGSG_05826 [Fusarium graminearum PH-1]
FGSG_03144	2.96	Carbohydrate transport and metabolism	hypothetical protein FGSG_03144 [Fusarium graminearum PH-1]
MSTRG.6752	-1.91	--	hypothetical protein FOCG_12949 [Fusarium oxysporum f. sp. radicis-lycopersici 26381]
FGSG_03462	-3.08	Carbohydrate transport and metabolism	hypothetical protein FGSG_03462 [Fusarium graminearum PH-1]
FGSG_06437	1.01	Signal transduction mechanisms	Lipase 2 [Fusarium graminearum PH-1]
FGSG_00454	5.25	Amino acid transport and metabolism	hypothetical protein FGSG_00454 [Fusarium graminearum PH-1]
FGSG_12863	-1.8	Replication, recombination and repair	DNA polymerase epsilon [Fusarium graminearum PH-1]
FGSG_13330	3.72	--	hypothetical protein FGSG_13330 [Fusarium graminearum PH-1]
FGSG_03704	3.03	--	hypothetical protein FGSG_03704 [Fusarium graminearum PH-1]
FGSG_12938	1.02	--	hypothetical protein FGSG_12938 [Fusarium graminearum PH-1]
FGSG_04092	-8.19	Secondary metabolites biosynthesis, transport and catabolism	cytochrome P450 51 [Fusarium graminearum PH-1]
FGSG_03689	4.72	--	hypothetical protein FGSG_03689 [Fusarium graminearum PH-1]
FGSG_12320	-3.34	--	hypothetical protein FGSG_12320 [Fusarium graminearum PH-1]
FGSG_03281	1.78	Transcription	hypothetical protein FGSG_03281 [Fusarium graminearum PH-1]
FGSG_05511	-1.23	Inorganic ion transport and metabolism	hypothetical protein FPSE_03491 [Fusarium pseudograminearum CS3096]
FGSG_02706	-2.06	General function prediction only	hypothetical protein FGSG_02706 [Fusarium graminearum PH-1]
FGSG_13528	-1.3	--	hypothetical protein FGSG_13528 [Fusarium graminearum PH-1]
FGSG_12600	1.94	--	hypothetical protein FGSG_12600 [Fusarium graminearum PH-1]
FGSG_13472	-1.07	Function unknown	hypothetical protein FGSG_13472 [Fusarium graminearum PH-1]
FGSG_09344	-4.11	Amino acid transport and metabolism	hypothetical protein FGSG_09344 [Fusarium graminearum PH-1]
FGSG_13375	3.61	--	hypothetical protein FGSG_13375 [Fusarium graminearum PH-1]
FGSG_04032	1.1	Posttranslational modification, protein turnover, chaperones	hypothetical protein FGSG_04032 [Fusarium graminearum PH-1]
FGSG_12987	1.39	--	hypothetical protein FGSG_12987 [Fusarium graminearum PH-1]
FGSG_01858	-2.3	Cytoskeleton	hypothetical protein FGSG_01858 [Fusarium graminearum PH-1]
FGSG_10241	4.21	--	hypothetical protein FOXB_06678 [Fusarium oxysporum Fo5176]
FGSG_07224	1.05	--	hypothetical protein FGSG_07224 [Fusarium graminearum PH-1]
FGSG_05333	-3.99	--	hypothetical protein FGSG_05333 [Fusarium graminearum PH-1]
FGSG_03304	2.46	--	hypothetical protein FGSG_03304 [Fusarium graminearum PH-1]
FGSG_13029	-1.05	--	hypothetical protein FGSG_13029 [Fusarium graminearum PH-1]
FGSG_12925	3.2	--	hypothetical protein FGSG_12925 [Fusarium graminearum PH-1]
FGSG_03574	1.88	--	hypothetical protein FGSG_03574 [Fusarium graminearum PH-1]
FGSG_13504	-1.69	--	hypothetical protein FGSG_13504 [Fusarium graminearum PH-1]
FGSG_08179	-1.23	--	hypothetical protein FGSG_08179 [Fusarium graminearum PH-1]
FGSG_07805	1.83	--	hypothetical protein FGSG_07805 [Fusarium graminearum PH-1]
FGSG_06639	-2.89	--	hypothetical protein FGSG_06639 [Fusarium graminearum PH-1]
FGSG_02580	-1.99	General function prediction only	hypothetical protein FGSG_02580 [Fusarium graminearum PH-1]
FGSG_10939	3.87	Carbohydrate transport and metabolism	endochitinase 1 precursor [Fusarium graminearum PH-1]
FGSG_05150	-1.96	Replication, recombination and repair	hypothetical protein FGSG_05150 [Fusarium graminearum PH-1]
FGSG_10529	6.11	--	hypothetical protein FGSG_10529 [Fusarium graminearum PH-1]
FGSG_11616	2.79	--	hypothetical protein FGSG_11616 [Fusarium graminearum PH-1]
FGSG_06152	-2.13	General function prediction only	hypothetical protein FGSG_06152 [Fusarium graminearum PH-1]
FGSG_09631	-1.55	Posttranslational modification, protein turnover, chaperones	hypothetical protein FGSG_09631 [Fusarium graminearum PH-1]
FGSG_13476	-1.41	--	hypothetical protein FGSG_13476 [Fusarium graminearum PH-1]
FGSG_03282	1.78	--	hypothetical protein FPSE_08454 [Fusarium pseudograminearum CS3096]
FGSG_02243	-3.2	--	hypothetical protein FGSG_02243 [Fusarium graminearum PH-1]
FGSG_09619	-1.76	--	serine/threonine-protein phosphatase PP-X isozyme 1 [Fusarium graminearum PH-1]
FGSG_08847	3.77	--	hypothetical protein FGSG_08847 [Fusarium graminearum PH-1]
FGSG_00674	2.65	Chromatin structure and dynamics	hypothetical protein FGSG_00674 [Fusarium graminearum PH-1]
FGSG_12054	2.88	--	LOW QUALITY PROTEIN: hypothetical protein FGSG_12054 [Fusarium graminearum PH-1]
FGSG_13989	-1.07	--	hypothetical protein FGSG_13989 [Fusarium graminearum PH-1]
FGSG_06390	-1.83	Function unknown	hypothetical protein FGSG_06390 [Fusarium graminearum PH-1]
FGSG_06870	-1.01	General function prediction only	hypothetical protein FGSG_06870 [Fusarium graminearum PH-1]
FGSG_10048	5.07	Intracellular trafficking, secretion, and vesicular transport	hypothetical protein FGSG_10048 [Fusarium graminearum PH-1]
FGSG_10734	-1.25	--	hypothetical protein FGSG_10734 [Fusarium graminearum PH-1]
FGSG_06353	1.84	Translation, ribosomal structure and biogenesis	hypothetical protein FGSG_06353 [Fusarium graminearum PH-1]
FGSG_10515	1.63	--	hypothetical protein FGSG_10515 [Fusarium graminearum PH-1]
MSTRG.4365	3.76	--	unnamed protein product [Fusarium graminearum]
FGSG_12586	-3.06	--	hypothetical protein FGSG_12586 [Fusarium graminearum PH-1]
FGSG_05397	10.57	--	hypothetical protein FGSG_05397 [Fusarium graminearum PH-1]
FGSG_03369	-2.01	General function prediction only	hypothetical protein FGSG_03369 [Fusarium graminearum PH-1]
FGSG_10994	1.8	Cell wall/membrane/envelope biogenesis	hypothetical protein FGSG_10994 [Fusarium graminearum PH-1]
FGSG_13110	-1.15	Energy production and conversion	D-lactate dehydrogenase 2 [Fusarium graminearum PH-1]
FGSG_13753	-1.58	--	hypothetical protein FGSG_13753 [Fusarium graminearum PH-1]
FGSG_04243	1.83	Lipid transport and metabolism	3-ketoacyl-CoA thiolase [Fusarium graminearum PH-1]
FGSG_12474	1.44	--	hypothetical protein FGSG_12474 [Fusarium graminearum PH-1]
FGSG_03671	-1.61	--	hypothetical protein FGSG_03671 [Fusarium graminearum PH-1]
FGSG_10242	-1.66	RNA processing and modification	hypothetical protein FGSG_10242 [Fusarium graminearum PH-1]
FGSG_09466	-1.33	Translation, ribosomal structure and biogenesis	elongation factor 1-alpha [Fusarium oxysporum FOSC 3-a]
FGSG_00848	2.8	General function prediction only	hypothetical protein FGSG_00848 [Fusarium graminearum PH-1]
FGSG_05111	-1.54	--	hypothetical protein FGSG_05111 [Fusarium graminearum PH-1]
FGSG_07421	-1.64	Amino acid transport and metabolism	aspartate kinase [Fusarium oxysporum f. sp. lycopersici MN25]
FGSG_03319	-1.24	--	hypothetical protein FPSE_10435 [Fusarium pseudograminearum CS3096]
FGSG_11312	3.96	--	hypothetical protein FGSG_11312 [Fusarium graminearum PH-1]
FGSG_08477	1.07	Intracellular trafficking, secretion, and vesicular transport	hypothetical protein FPSE_04645 [Fusarium pseudograminearum CS3096]
FGSG_09459	3.79	--	hypothetical protein FGSG_09459 [Fusarium graminearum PH-1]
FGSG_07386	-2.95	--	hypothetical protein FGSG_07386 [Fusarium graminearum PH-1]
MSTRG.9806	4.78	--	unnamed protein product [Fusarium graminearum]
FGSG_01901	-1.16	--	hypothetical protein FGSG_01901 [Fusarium graminearum PH-1]
FGSG_10123	1.3	General function prediction only	hypothetical protein FGSG_10123 [Fusarium graminearum PH-1]
FGSG_12657	6.35	--	hypothetical protein FG05_12657 [Fusarium graminearum]
FGSG_04579	-1.44	Carbohydrate transport and metabolism	hypothetical protein FGSG_04579 [Fusarium graminearum PH-1]
FGSG_05574	-3.2	Amino acid transport and metabolism	hypothetical protein FGSG_05574 [Fusarium graminearum PH-1]
FGSG_12126	8.68	Lipid transport and metabolism	hypothetical protein FGSG_12126 [Fusarium graminearum PH-1]
FGSG_11690	2.71	--	hypothetical protein FGSG_11690 [Fusarium graminearum PH-1]
FGSG_00555	1.31	Defense mechanisms	hypothetical protein FGSG_00555 [Fusarium graminearum PH-1]
FGSG_12353	-1.46	--	hypothetical protein FGSG_12353 [Fusarium graminearum PH-1]
FGSG_02658	2.4	--	endoglucanase-5 [Fusarium graminearum PH-1]
FGSG_06179	-2.02	General function prediction only	hypothetical protein FPSE_02534 [Fusarium pseudograminearum CS3096]
FGSG_06388	-2.07	Cytoskeleton	hypothetical protein FGSG_06388 [Fusarium graminearum PH-1]
FGSG_05553	-1.11	--	hypothetical protein FGSG_05553 [Fusarium graminearum PH-1]
FGSG_03025	6.77	--	hypothetical protein FGSG_03025 [Fusarium graminearum PH-1]
FGSG_08949	-1.76	--	hypothetical protein FG05_08949 [Fusarium graminearum]
FGSG_06478	1.13	Secondary metabolites biosynthesis, transport and catabolism	hypothetical protein FGSG_06478 [Fusarium graminearum PH-1]
FGSG_04305	2.92	--	hypothetical protein FGSG_04305 [Fusarium graminearum PH-1]
FGSG_04873	-2.96	--	hypothetical protein FGSG_04873 [Fusarium graminearum PH-1]
FGSG_01686	6.98	Secondary metabolites biosynthesis, transport and catabolism	hypothetical protein FGSG_01686 [Fusarium graminearum PH-1]
FGSG_03996	-1.34	Cytoskeleton	hypothetical protein FG05_03996 [Fusarium graminearum]
FGSG_13597	3.38	--	hypothetical protein FGSG_13597 [Fusarium graminearum PH-1]
FGSG_00490	-1.44	--	methylmalonate-semialdehyde dehydrogenase [Fusarium graminearum PH-1]
FGSG_00585	2.27	--	unnamed protein product [Fusarium graminearum]
FGSG_12555	1.23	--	hypothetical protein FGSG_12555 [Fusarium graminearum PH-1]
FGSG_04853	-2.18	--	hypothetical protein FGSG_04853 [Fusarium graminearum PH-1]
FGSG_07960	1.24	--	hypothetical protein FGSG_07960 [Fusarium graminearum PH-1]
FGSG_01173	-2.57	Transcription	unnamed protein product [Fusarium graminearum]
FGSG_02883	1.84	--	hypothetical protein FGSG_02883 [Fusarium graminearum PH-1]
FGSG_09169	1.12	--	hypothetical protein FGSG_09169 [Fusarium graminearum PH-1]
FGSG_12097	3.04	--	hypothetical protein FGSG_12097 [Fusarium graminearum PH-1]
FGSG_09871	-1.35	Transcription	hypothetical protein FGSG_09871 [Fusarium graminearum PH-1]
FGSG_02068	1.74	--	hypothetical protein FGSG_02068 [Fusarium graminearum PH-1]
FGSG_03141	-4.47	--	hypothetical protein FGSG_03141 [Fusarium graminearum PH-1]
FGSG_11327	2.92	--	hypothetical protein FGSG_11327 [Fusarium graminearum PH-1]
MSTRG.8013	-2.42	--	hypothetical protein FPSE_03942 [Fusarium pseudograminearum CS3096]
FGSG_03138	-1.19	--	hypothetical protein FGSG_03138 [Fusarium graminearum PH-1]
FGSG_07704	-1.35	--	hypothetical protein FGSG_07704 [Fusarium graminearum PH-1]
FGSG_08967	2.19	--	hypothetical protein FGSG_08967 [Fusarium graminearum PH-1]
FGSG_12536	-1.71	--	hypothetical protein FGSG_12536 [Fusarium graminearum PH-1]
MSTRG.6128	3.61	--	unnamed protein product [Fusarium graminearum]
FGSG_09890	1.9	Lipid transport and metabolism	hypothetical protein FGSG_09890 [Fusarium graminearum PH-1]
FGSG_12475	1.44	--	hypothetical protein FGSG_12475 [Fusarium graminearum PH-1]
FGSG_05346	-1.26	Carbohydrate transport and metabolism	hypothetical protein FGSG_05346 [Fusarium graminearum PH-1]
FGSG_01836	1.84	--	hypothetical protein FGSG_01836 [Fusarium graminearum PH-1]
FGSG_02641	-3.06	General function prediction only	putative sugar transporter [Fusarium verticillioides]
FGSG_01799	-3.44	Cell wall/membrane/envelope biogenesis	unnamed protein product [Fusarium graminearum]
FGSG_03776	7.17	--	hypothetical protein FGSG_03776 [Fusarium graminearum PH-1]
FGSG_09953	-1.14	--	hypothetical protein FGSG_09953 [Fusarium graminearum PH-1]
FGSG_13634	-1.39	General function prediction only	hypothetical protein FGSG_13634 [Fusarium graminearum PH-1]
FGSG_11976	-1.5	Translation, ribosomal structure and biogenesis	hypothetical protein FGSG_11976 [Fusarium graminearum PH-1]
FGSG_00890	-2.68	--	hypothetical protein FPSE_11672 [Fusarium pseudograminearum CS3096]
FGSG_07448	1.36	--	hypothetical protein FG05_07448 [Fusarium graminearum]
FGSG_09142	4.22	General function prediction only	hypothetical protein FGSG_09142 [Fusarium graminearum PH-1]
FGSG_09964	1.76	General function prediction only	hypothetical protein FGSG_09964 [Fusarium graminearum PH-1]
FGSG_09798	-2.11	--	unnamed protein product [Fusarium graminearum]
FGSG_08986	2.38	--	hypothetical protein FGSG_08986 [Fusarium graminearum PH-1]
FGSG_01939	-2.58	Amino acid transport and metabolism	hypothetical protein FGSG_01939 [Fusarium graminearum PH-1]
FGSG_00379	-1.22	--	hypothetical protein FGSG_00379 [Fusarium graminearum PH-1]
FGSG_11336	-1.1	--	unnamed protein product [Fusarium graminearum]
FGSG_09358	1.72	--	hypothetical protein FGSG_09358 [Fusarium graminearum PH-1]
FGSG_05568	-2.61	--	hypothetical protein FGSG_05568 [Fusarium graminearum PH-1]
FGSG_05220	2.57	Translation, ribosomal structure and biogenesis	hypothetical protein FGSG_05220 [Fusarium graminearum PH-1]
FGSG_08329	-1.9	Coenzyme transport and metabolism	hypothetical protein FG05_08329 [Fusarium graminearum]
FGSG_09082	-2.59	Carbohydrate transport and metabolism	alpha-glucosidase [Fusarium graminearum PH-1]
FGSG_06134	2.32	--	hypothetical protein FGSG_06134 [Fusarium graminearum PH-1]
FGSG_06696	-2.42	--	hypothetical protein FGSG_06696 [Fusarium graminearum PH-1]
FGSG_01039	1.73	--	hypothetical protein FGSG_01039 [Fusarium graminearum PH-1]
MSTRG.5208	1.39	--	hypothetical protein FG05_13360 [Fusarium graminearum]
FGSG_14035	-1.2	--	unnamed protein product [Fusarium graminearum]
FGSG_02646	-2.08	Posttranslational modification, protein turnover, chaperones	hypothetical protein FPSE_00354 [Fusarium pseudograminearum CS3096]
FGSG_01244	-1.29	RNA processing and modification	hypothetical protein FGSG_01244 [Fusarium graminearum PH-1]
FGSG_08773	-2.21	Cell wall/membrane/envelope biogenesis	hypothetical protein FPSE_10040 [Fusarium pseudograminearum CS3096]
FGSG_08742	-1.11	General function prediction only	hypothetical protein FGSG_08742 [Fusarium graminearum PH-1]
FGSG_09441	-1.47	--	hypothetical protein FGSG_09441 [Fusarium graminearum PH-1]
FGSG_11290	-1.13	--	hypothetical protein FGSG_11290 [Fusarium graminearum PH-1]
MSTRG.10325	2.18	--	hypothetical protein FPSE_08864 [Fusarium pseudograminearum CS3096]
FGSG_12020	2.2	--	hypothetical protein FGSG_12020 [Fusarium graminearum PH-1]
FGSG_05446	1.01	Amino acid transport and metabolism	hypothetical protein FGSG_05446 [Fusarium graminearum PH-1]
FGSG_07988	8.52	--	hypothetical protein FGSG_07988 [Fusarium graminearum PH-1]
FGSG_00643	-1.1	RNA processing and modification	hypothetical protein FGSG_00643 [Fusarium graminearum PH-1]
FGSG_09736	-1.32	Function unknown	hypothetical protein FGSG_09736 [Fusarium graminearum PH-1]
FGSG_00465	-2.76	Nucleotide transport and metabolism	hypothetical protein FGSG_00465 [Fusarium graminearum PH-1]
MSTRG.9563	4.08	--	unnamed protein product [Fusarium graminearum]
FGSG_05221	-1.27	--	phosphoserine aminotransferase [Fusarium graminearum PH-1]
FGSG_12824	-3.7	--	hypothetical protein FGSG_12824 [Fusarium graminearum PH-1]
FGSG_13099	-1.78	Energy production and conversion	hypothetical protein FGSG_13099 [Fusarium graminearum PH-1]
FGSG_05833	8.09	--	hypothetical protein FGSG_05833 [Fusarium graminearum PH-1]
FGSG_09231	-1.31	--	hypothetical protein FGSG_09231 [Fusarium graminearum PH-1]
FGSG_01772	-1.84	--	hypothetical protein FGSG_01772 [Fusarium graminearum PH-1]
FGSG_05589	1.03	Secondary metabolites biosynthesis, transport and catabolism	hypothetical protein FGSG_05589 [Fusarium graminearum PH-1]
FGSG_02215	-1.37	--	hypothetical protein FGSG_02215 [Fusarium graminearum PH-1]
FGSG_07659	-1.95	Lipid transport and metabolism	hypothetical protein FGSG_07659 [Fusarium graminearum PH-1]
FGSG_03266	4.36	--	hypothetical protein FGSG_03266 [Fusarium graminearum PH-1]
FGSG_07869	1.39	Secondary metabolites biosynthesis, transport and catabolism	hypothetical protein FGSG_07869 [Fusarium graminearum PH-1]
FGSG_11465	4.05	--	unnamed protein product [Fusarium graminearum]
FGSG_11316	-2.09	Secondary metabolites biosynthesis, transport and catabolism	hypothetical protein FGSG_11316 [Fusarium graminearum PH-1]
FGSG_04192	-2.03	General function prediction only	unnamed protein product [Fusarium graminearum]
FGSG_02505	-1.08	Intracellular trafficking, secretion, and vesicular transport	trafficking protein particle complex subunit 6B [Fusarium graminearum PH-1]
FGSG_12791	2.01	--	hypothetical protein FGSG_12791 [Fusarium graminearum PH-1]
FGSG_01817	-3.49	--	hypothetical protein FPSE_11336 [Fusarium pseudograminearum CS3096]
FGSG_03969	-2.67	Signal transduction mechanisms	hypothetical protein FGSG_03969 [Fusarium graminearum PH-1]
MSTRG.8692	2.74	--	hypothetical protein FPSE_03529 [Fusarium pseudograminearum CS3096]
FGSG_04892	2.16	Secondary metabolites biosynthesis, transport and catabolism	hypothetical protein FGSG_04892 [Fusarium graminearum PH-1]
FGSG_02302	3.48	--	hypothetical protein FGSG_02302 [Fusarium graminearum PH-1]
FGSG_04894	-2.86	--	hypothetical protein FGSG_04894 [Fusarium graminearum PH-1]
FGSG_01693	6.22	--	hypothetical protein FGSG_01693 [Fusarium graminearum PH-1]
FGSG_10540	-6.06	--	hypothetical protein FGSG_10540 [Fusarium graminearum PH-1]
FGSG_12173	1.34	--	hypothetical protein FGSG_12173 [Fusarium graminearum PH-1]
FGSG_04203	-1.02	--	hypothetical protein FPSE_10407 [Fusarium pseudograminearum CS3096]
FGSG_11873	1.86	--	hypothetical protein FGSG_11873 [Fusarium graminearum PH-1]
FGSG_08919	1.39	Cytoskeleton	Actin-related protein 2/3 complex subunit 4 [Fusarium oxysporum f. sp. cubense race 1]
FGSG_06311	-2.09	General function prediction only	hypothetical protein FGSG_06311 [Fusarium graminearum PH-1]
FGSG_09570	1.3	--	hypothetical protein FGSG_09570 [Fusarium graminearum PH-1]
FGSG_02960	-1.97	Amino acid transport and metabolism	hypothetical protein FGSG_02960 [Fusarium graminearum PH-1]
FGSG_12626	1.85	Cell wall/membrane/envelope biogenesis	hypothetical protein FGSG_12626 [Fusarium graminearum PH-1]
FGSG_09262	-4.07	Cell cycle control, cell division, chromosome partitioning	hypothetical protein FGSG_09262 [Fusarium graminearum PH-1]
FGSG_08783	-1	--	hypothetical protein FGSG_08783 [Fusarium graminearum PH-1]
FGSG_10724	-2.07	--	hypothetical protein FGSG_10724 [Fusarium graminearum PH-1]
FGSG_10730	-1.54	Posttranslational modification, protein turnover, chaperones	unnamed protein product [Fusarium graminearum]
FGSG_04339	-1.2	--	hypothetical protein FGSG_04339 [Fusarium graminearum PH-1]
FGSG_04213	-2.68	--	hypothetical protein FGSG_04213 [Fusarium graminearum PH-1]
FGSG_08044	-1.9	Carbohydrate transport and metabolism	hypothetical protein FGSG_08044 [Fusarium graminearum PH-1]
FGSG_09087	3.49	--	hypothetical protein FGSG_09087 [Fusarium graminearum PH-1]
FGSG_03882	-2.09	Secondary metabolites biosynthesis, transport and catabolism	hypothetical protein FGSG_03882 [Fusarium graminearum PH-1]
FGSG_04768	-3.4	--	hypothetical protein FGSG_04768 [Fusarium graminearum PH-1]
FGSG_13129	-1.26	Transcription	unnamed protein product [Fusarium graminearum]
FGSG_10254	1.46	--	hypothetical protein FGSG_10254 [Fusarium graminearum PH-1]
FGSG_01511	-1.19	Signal transduction mechanisms	hypothetical protein FGSG_01511 [Fusarium graminearum PH-1]
MSTRG.842	-1.34	--	hypothetical protein FVEG_14674 [Fusarium verticillioides 7600]
FGSG_03830	-1.36	General function prediction only	hypothetical protein FGSG_03830 [Fusarium graminearum PH-1]
FGSG_09732	-1.31	General function prediction only	hypothetical protein FG05_09732 [Fusarium graminearum]
FGSG_04273	1.49	Transcription	hypothetical protein FPSE_10470 [Fusarium pseudograminearum CS3096]
MSTRG.8278	4.55	--	hypothetical protein FG05_05163 [Fusarium graminearum]
FGSG_11275	3.95	General function prediction only	siderophore iron transporter mirB [Fusarium graminearum PH-1]
FGSG_13234	1.01	--	hypothetical protein FGSG_13234 [Fusarium graminearum PH-1]
FGSG_02210	3.17	Lipid transport and metabolism	hypothetical protein FGSG_02210 [Fusarium graminearum PH-1]
FGSG_04285	1.79	Energy production and conversion	hypothetical protein FOXB_04282 [Fusarium oxysporum Fo5176]
FGSG_06708	-1.57	--	hypothetical protein FGSG_06708 [Fusarium graminearum PH-1]
FGSG_04399	2.93	--	hypothetical protein FGSG_04399 [Fusarium graminearum PH-1]
FGSG_10327	-1.09	Cell wall/membrane/envelope biogenesis	glycosyltransferase family 2 protein [Trichoderma virens Gv29-8]
FGSG_03373	2.09	General function prediction only	hypothetical protein FGSG_03373 [Fusarium graminearum PH-1]
FGSG_05371	1.49	Secondary metabolites biosynthesis, transport and catabolism	hypothetical protein FGSG_05371 [Fusarium graminearum PH-1]
FGSG_03919	-2.14	--	hypothetical protein FGSG_03919 [Fusarium graminearum PH-1]
FGSG_06663	1.99	--	putative xylanase 3 [Fusarium graminearum]
FGSG_01690	-1.51	Cytoskeleton	hypothetical protein FGSG_01690 [Fusarium graminearum PH-1]
FGSG_02207	-4.19	General function prediction only	hypothetical protein FGSG_02207 [Fusarium graminearum PH-1]
FGSG_05940	3.99	Posttranslational modification, protein turnover, chaperones	hypothetical protein FGSG_05940 [Fusarium graminearum PH-1]
FGSG_08858	-2.48	--	hypothetical protein FGSG_08858 [Fusarium graminearum PH-1]
FGSG_08412	1.79	Secondary metabolites biosynthesis, transport and catabolism	hypothetical protein FGSG_08412 [Fusarium graminearum PH-1]
MSTRG.935	2.17	--	hypothetical protein FG05_00775 [Fusarium graminearum]
FGSG_09528	-1.8	--	GCN20 protein [Fusarium graminearum PH-1]
FGSG_00545	-1.62	Nuclear structure	hypothetical protein FG05_00545 [Fusarium graminearum]
FGSG_06291	-1.28	--	hypothetical protein FG05_06291, partial [Fusarium graminearum]
FGSG_10925	-1.41	Amino acid transport and metabolism	hypothetical protein FG05_10925 [Fusarium graminearum]
FGSG_12125	11.03	Energy production and conversion	voltage-gated potassium channel subunit beta-1 [Fusarium graminearum PH-1]
FGSG_06104	-1.51	General function prediction only	hypothetical protein FGSG_06104 [Fusarium graminearum PH-1]
FGSG_03226	2.23	--	hypothetical protein FGSG_03226 [Fusarium graminearum PH-1]
FGSG_04277	-1.92	Translation, ribosomal structure and biogenesis	hypothetical protein FGSG_04277 [Fusarium graminearum PH-1]
FGSG_06007	-1.65	Intracellular trafficking, secretion, and vesicular transport	hypothetical protein FPSE_02964 [Fusarium pseudograminearum CS3096]
FGSG_05763	1.15	--	hypothetical protein FGSG_05763 [Fusarium graminearum PH-1]
FGSG_01808	-2.89	--	hypothetical protein FGSG_01808 [Fusarium graminearum PH-1]
FGSG_09601	-1.79	General function prediction only	BCP1 protein [Fusarium graminearum PH-1]
FGSG_01118	1.39	--	unnamed protein product [Fusarium acuminatum CS5907]
FGSG_09829	-1.86	--	hypothetical protein FGSG_09829 [Fusarium graminearum PH-1]
FGSG_02291	2.76	Secondary metabolites biosynthesis, transport and catabolism	hypothetical protein FGSG_02291 [Fusarium graminearum PH-1]
MSTRG.10503	-2.63	Signal transduction mechanisms	hypothetical protein PLICRDRAFT_47367 [Plicaturopsis crispa FD-325 SS-3]
FGSG_11352	-2.48	General function prediction only	hypothetical protein FGSG_11352 [Fusarium graminearum PH-1]
FGSG_13814	2.35	--	hypothetical protein FGSG_13814 [Fusarium graminearum PH-1]
FGSG_09066	7.12	--	hypothetical protein FGSG_09066 [Fusarium graminearum PH-1]
FGSG_10132	2.15	--	hypothetical protein FPSE_02625 [Fusarium pseudograminearum CS3096]
FGSG_09684	2.82	--	hypothetical protein FGSG_09684 [Fusarium graminearum PH-1]
FGSG_06439	2.73	--	hypothetical protein FGSG_06439 [Fusarium graminearum PH-1]
FGSG_00975	-1.15	--	hypothetical protein FGSG_00975 [Fusarium graminearum PH-1]
FGSG_12153	-2.26	General function prediction only	hypothetical protein FG05_12153 [Fusarium graminearum]
FGSG_09847	-2.53	--	hypothetical protein FGSG_09847 [Fusarium graminearum PH-1]
FGSG_08001	-1.97	--	hypothetical protein FGSG_08001 [Fusarium graminearum PH-1]
FGSG_00318	3.6	Transcription	hypothetical protein FGSG_00318 [Fusarium graminearum PH-1]
FGSG_13287	2.93	--	unnamed protein product [Fusarium graminearum]
FGSG_00233	4.52	--	hypothetical protein FGSG_00233 [Fusarium graminearum PH-1]
FGSG_09607	-2.12	Cytoskeleton	dynein heavy chain [Fusarium graminearum PH-1]
FGSG_05978	-1.04	General function prediction only	hypothetical protein FGSG_05978 [Fusarium graminearum PH-1]
FGSG_12325	3.26	--	hypothetical protein FGSG_12325 [Fusarium graminearum PH-1]
MSTRG.12682	1.59	--	hypothetical protein FG05_30136 [Fusarium graminearum]
FGSG_00114	-3.81	--	hypothetical protein FGSG_00114 [Fusarium graminearum PH-1]
FGSG_05273	-2.11	--	hypothetical protein FGSG_05273 [Fusarium graminearum PH-1]
FGSG_09124	4.48	General function prediction only	hypothetical protein FGSG_09124 [Fusarium graminearum PH-1]
FGSG_12889	-2.43	--	hypothetical protein FGSG_12889 [Fusarium graminearum PH-1]
FGSG_09071	-3.76	--	hypothetical protein FGSG_09071 [Fusarium graminearum PH-1]
FGSG_07460	-1.21	--	hypothetical protein FGSG_07460 [Fusarium graminearum PH-1]
FGSG_03714	1.64	--	hypothetical protein FGSG_03714 [Fusarium graminearum PH-1]
FGSG_10098	2.37	General function prediction only	hypothetical protein FGSG_10098 [Fusarium graminearum PH-1]
FGSG_09671	-2.48	--	hypothetical protein FG05_09671 [Fusarium graminearum]
FGSG_03305	1.09	--	hypothetical protein FG05_03305 [Fusarium graminearum]
FGSG_06226	1.16	Energy production and conversion	carrier protein LEU5 [Fusarium graminearum PH-1]
FGSG_11956	-4.25	--	hypothetical protein FGSG_11956 [Fusarium graminearum PH-1]
FGSG_05231	2.9	--	hypothetical protein FGSG_05231 [Fusarium graminearum PH-1]
FGSG_06456	1.85	--	unnamed protein product [Fusarium graminearum]
FGSG_07158	-1.76	--	hypothetical protein FGSG_07158 [Fusarium graminearum PH-1]
FGSG_08201	-1.7	--	hypothetical protein FGSG_08201 [Fusarium graminearum PH-1]
FGSG_04014	5.02	--	hypothetical protein FGSG_04014 [Fusarium graminearum PH-1]
FGSG_07326	-2.31	Translation, ribosomal structure and biogenesis	hypothetical protein FGSG_07326 [Fusarium graminearum PH-1]
FGSG_12220	-4.4	--	hypothetical protein FGSG_12220 [Fusarium graminearum PH-1]
FGSG_11776	-1.13	--	hypothetical protein FGSG_11776 [Fusarium graminearum PH-1]
FGSG_07964	-1.66	--	unnamed protein product [Fusarium graminearum]
FGSG_04786	-1.79	--	hypothetical protein FGSG_04786 [Fusarium graminearum PH-1]
[truncated: 5,109 more rows]
